# Supplementary material for: A magnetically controlled chemical–mechanical polishing (MC-CMP) approach for fabricating channel-cut silicon crystal optics for the High Energy Photon Source
Source: J Synchrotron Radiat. 2023 Jan 1;30(Pt 1):84–9. doi: 10.1107/S1600577522011122 (PMC9814062; doi:10.1107/S1600577522011122)
Supplement: Supplementary file 2 [file s-30-00084-sup2.xlsx]

## Sheet: Original data of MC-CMP
Original data of MC-CMP
1#		2#		3#		4#		5#
Theta(arcsec.)	Refelctivity intensity(a.u)	Theta(arcsec.)	Refelctivity intensity(a.u)	Theta(arcsec.)	Refelctivity intensity(a.u)	Theta(arcsec.)	Refelctivity intensity(a.u)	Theta(arcsec.)	Refelctivity intensity(a.u)
17.625	5.23021e-05	-11.645	0.000126738	18.88	5.10823e-05	-16.665	5.78113e-05	11.615	0.00012466
17.395	5.28525e-05	-11.615	0.000126986	18.86	5.14454e-05	-16.645	5.72213e-05	11.585	0.000123896
17.365	5.28794e-05	-11.585	0.000126644	18.83	5.17546e-05	-16.605	5.79702e-05	11.545	0.000124755
17.32	5.26709e-05	-11.55	0.000126843	18.8	5.14936e-05	-16.56	5.79589e-05	11.51	0.000125044
17.295	5.31121e-05	-11.515	0.000127075	18.76	5.15191e-05	-16.53	5.76156e-05	11.475	0.000124394
17.255	5.34851e-05	-11.47	0.000127001	18.72	5.16752e-05	-16.495	5.73589e-05	11.44	0.000124403
17.225	5.39433e-05	-11.435	0.000126679	18.69	5.07532e-05	-16.45	5.79078e-05	11.41	0.00012454
17.195	5.40326e-05	-11.405	0.000126739	18.66	5.0583e-05	-16.415	5.76539e-05	11.375	0.000125553
17.155	5.42667e-05	-11.365	0.000126559	18.63	5.11291e-05	-16.38	5.74908e-05	11.345	0.000125816
17.115	5.47504e-05	-11.315	0.000127635	18.595	5.08837e-05	-16.34	5.70511e-05	11.31	0.000125709
17.08	5.47872e-05	-11.285	0.000127448	18.56	5.09277e-05	-16.3	5.72624e-05	11.275	0.000125885
17.045	5.42766e-05	-11.255	0.000128487	18.52	5.09901e-05	-16.265	5.74539e-05	11.23	0.000125626
17	5.41589e-05	-11.225	0.000128452	18.48	5.10071e-05	-16.23	5.74837e-05	11.2	0.000125694
16.97	5.43078e-05	-11.195	0.00012959	18.445	5.14695e-05	-16.2	5.75135e-05	11.165	0.000126001
16.935	5.44582e-05	-11.14	0.000130179	18.41	5.11149e-05	-16.17	5.79475e-05	11.13	0.000127315
16.9	5.43872e-05	-11.105	0.000130923	18.37	5.10908e-05	-16.13	5.84468e-05	11.09	0.00012786
16.85	5.46511e-05	-11.075	0.000131979	18.335	5.08965e-05	-16.08	5.84511e-05	11.065	0.000128677
16.82	5.54255e-05	-11.04	0.000133312	18.29	5.08284e-05	-16.05	5.81007e-05	11.02	0.000129974
16.79	5.63106e-05	-10.995	0.000133651	18.255	5.08709e-05	-16.02	5.79149e-05	10.985	0.000130532
16.75	5.6739e-05	-10.955	0.000136021	18.225	5.08482e-05	-15.985	5.76284e-05	10.955	0.000131882
16.72	5.65447e-05	-10.925	0.0001374	18.185	5.0817e-05	-15.94	5.82255e-05	10.915	0.000132759
16.67	5.64511e-05	-10.885	0.000138548	18.135	5.13787e-05	-15.9	5.73716e-05	10.885	0.000133512
16.645	5.62752e-05	-10.845	0.000139237	18.11	5.19078e-05	-15.865	5.75603e-05	10.835	0.000134434
16.615	5.62539e-05	-10.825	0.000141017	18.08	5.2e-05	-15.84	5.80766e-05	10.805	0.000135068
16.57	5.63546e-05	-10.785	0.000142665	18.045	5.12809e-05	-15.81	5.76255e-05	10.765	0.000136932
16.53	5.60496e-05	-10.755	0.000144064	18.01	5.18184e-05	-15.765	5.78695e-05	10.73	0.000137929
16.5	5.62241e-05	-10.72	0.000145426	17.97	5.14184e-05	-15.73	5.79206e-05	10.69	0.000139149
16.46	5.65433e-05	-10.67	0.000146793	17.935	5.19418e-05	-15.695	5.83007e-05	10.655	0.000140041
16.42	5.68397e-05	-10.635	0.000148177	17.9	5.18057e-05	-15.655	5.79021e-05	10.61	0.000140733
16.39	5.69617e-05	-10.6	0.000149376	17.865	5.2078e-05	-15.61	5.81333e-05	10.58	0.0001428
16.35	5.72397e-05	-10.565	0.000150475	17.81	5.22255e-05	-15.585	5.82525e-05	10.54	0.000144652
16.32	5.71617e-05	-10.52	0.000151499	17.785	5.18482e-05	-15.555	5.83801e-05	10.505	0.000147014
16.29	5.7244e-05	-10.49	0.000153068	17.755	5.1983e-05	-15.52	5.83291e-05	10.47	0.000148732
16.25	5.75872e-05	-10.465	0.00015594	17.715	5.21929e-05	-15.485	5.80199e-05	10.435	0.000149804
16.205	5.75574e-05	-10.43	0.000157994	17.665	5.2373e-05	-15.445	5.81206e-05	10.405	0.000151433
16.18	5.72652e-05	-10.39	0.000160668	17.635	5.23887e-05	-15.415	5.8373e-05	10.36	0.000153285
16.14	5.72539e-05	-10.345	0.00016217	17.61	5.20426e-05	-15.375	5.89035e-05	10.325	0.000155739
16.11	5.76624e-05	-10.32	0.000164047	17.56	5.26794e-05	-15.345	5.97291e-05	10.28	0.000158067
16.06	5.78837e-05	-10.28	0.00016543	17.525	5.24596e-05	-15.3	6.03035e-05	10.25	0.000160387
16.035	5.76383e-05	-10.245	0.00016767	17.49	5.25418e-05	-15.265	6.02624e-05	10.22	0.000162583
15.995	5.73986e-05	-10.19	0.000170098	17.455	5.23929e-05	-15.235	6.05872e-05	10.18	0.00016475
15.96	5.7661e-05	-10.165	0.000172587	17.425	5.25645e-05	-15.195	6.05901e-05	10.135	0.000166665
15.91	5.75319e-05	-10.13	0.000174916	17.385	5.2644e-05	-15.145	6.07688e-05	10.105	0.000168877
15.885	5.76638e-05	-10.1	0.000177204	17.345	5.24979e-05	-15.115	6.0739e-05	10.07	0.000172054
15.845	5.71532e-05	-10.045	0.000179474	17.305	5.29929e-05	-15.08	6.13348e-05	10.025	0.000174654
15.815	5.78326e-05	-10.02	0.000181467	17.27	5.37021e-05	-15.05	6.24057e-05	9.99	0.000177313
15.765	5.76184e-05	-9.98	0.000184403	17.235	5.40908e-05	-15.015	6.21801e-05	9.96	0.000179174
15.74	5.77745e-05	-9.945	0.000186634	17.185	5.34525e-05	-14.965	6.31433e-05	9.92	0.000181346
15.7	5.7922e-05	-9.91	0.000189057	17.16	5.35404e-05	-14.935	6.30809e-05	9.885	0.000184433
15.665	5.7773e-05	-9.865	0.000191308	17.125	5.46837e-05	-14.905	6.32865e-05	9.85	0.000186468
15.63	5.82539e-05	-9.835	0.000193594	17.085	5.4156e-05	-14.865	6.31901e-05	9.815	0.000188654
15.585	5.79943e-05	-9.8	0.000196054	17.035	5.45106e-05	-14.815	6.34695e-05	9.78	0.000190962
15.555	5.84014e-05	-9.765	0.000199401	17.015	5.53106e-05	-14.79	6.36837e-05	9.74	0.000194289
15.515	5.90014e-05	-9.72	0.000202823	16.975	5.49121e-05	-14.76	6.47376e-05	9.7	0.000196911
15.485	5.95716e-05	-9.69	0.000205901	16.94	5.42525e-05	-14.725	6.47092e-05	9.67	0.000199606
15.44	5.93489e-05	-9.65	0.000209369	16.905	5.42468e-05	-14.69	6.44468e-05	9.63	0.000202984
15.41	6.00085e-05	-9.62	0.000213235	16.86	5.41092e-05	-14.65	6.4556e-05	9.595	0.000206023
15.375	6.09248e-05	-9.57	0.000216545	16.83	5.41603e-05	-14.615	6.51461e-05	9.56	0.000208339
15.34	6.09092e-05	-9.54	0.000219732	16.795	5.4383e-05	-14.57	6.5122e-05	9.51	0.000211244
15.285	6.08766e-05	-9.515	0.000223485	16.76	5.45177e-05	-14.54	6.51574e-05	9.48	0.00021541
15.255	6.07319e-05	-9.48	0.00022641	16.705	5.47021e-05	-14.49	6.54652e-05	9.44	0.000218982
15.23	6.09163e-05	-9.44	0.000229867	16.68	5.45489e-05	-14.465	6.55149e-05	9.405	0.000222243
15.19	6.04922e-05	-9.395	0.000233506	16.64	5.48028e-05	-14.435	6.63518e-05	9.36	0.000224919
15.155	6.07362e-05	-9.36	0.000237255	16.605	5.50596e-05	-14.395	6.64369e-05	9.33	0.000228569
15.12	6.11191e-05	-9.325	0.000241304	16.565	5.48099e-05	-14.34	6.69277e-05	9.29	0.000231285
15.085	6.12255e-05	-9.285	0.000245651	16.53	5.47418e-05	-14.315	6.71248e-05	9.255	0.000235155
15.035	6.14695e-05	-9.24	0.000250027	16.49	5.50028e-05	-14.28	6.7895e-05	9.23	0.000238806
15.005	6.15121e-05	-9.215	0.000254912	16.465	5.50411e-05	-14.24	6.81277e-05	9.19	0.000241911
14.965	6.19957e-05	-9.175	0.000259067	16.43	5.57872e-05	-14.21	6.92213e-05	9.165	0.000246255
14.935	6.18794e-05	-9.145	0.00026342	16.39	5.55574e-05	-14.155	6.94638e-05	9.12	0.000250739
14.905	6.23475e-05	-9.095	0.000267716	16.355	5.51603e-05	-14.13	6.93177e-05	9.085	0.000255313
14.87	6.3705e-05	-9.06	0.000271342	16.33	5.57262e-05	-14.1	6.96312e-05	9.045	0.000260094
14.82	6.36738e-05	-9.03	0.000276881	16.295	5.62624e-05	-14.055	7.0244e-05	9.015	0.00026497
14.785	6.34894e-05	-8.995	0.000280723	16.25	5.65745e-05	-14.02	7.0522e-05	8.975	0.000269294
14.755	6.43915e-05	-8.945	0.000286112	16.22	5.65106e-05	-13.985	7.02709e-05	8.935	0.000274484
14.72	6.49135e-05	-8.915	0.000291095	16.185	5.62695e-05	-13.945	7.04071e-05	8.9	0.000279257
14.69	6.57589e-05	-8.885	0.00029558	16.15	5.69206e-05	-13.92	7.11376e-05	8.865	0.000282685
14.65	6.52596e-05	-8.845	0.000306553	16.11	5.67163e-05	-13.87	7.22496e-05	8.83	0.000287787
14.61	6.67589e-05	-8.77	0.000311035	16.065	5.71816e-05	-13.83	7.25986e-05	8.795	0.000291993
14.58	6.74284e-05	-8.74	0.00031617	16.035	5.73546e-05	-13.81	7.26879e-05	8.755	0.000297213
14.55	6.77461e-05	-8.705	0.000321291	16	5.66043e-05	-13.775	7.35858e-05	8.715	0.000307929
14.495	6.79191e-05	-8.67	0.000326539	15.96	5.69191e-05	-13.73	7.3495e-05	8.645	0.00031356
14.47	6.79844e-05	-8.625	0.000333277	15.92	5.68539e-05	-13.685	7.38695e-05	8.615	0.000319191
14.435	6.75546e-05	-8.595	0.000338298	15.885	5.75092e-05	-13.645	7.45035e-05	8.565	0.000323688
14.395	6.79504e-05	-8.56	0.000344326	15.855	5.80468e-05	-13.62	7.5261e-05	8.52	0.000328241
14.37	6.83163e-05	-8.525	0.000349986	15.825	5.86312e-05	-13.59	7.60383e-05	8.49	0.000334965
14.325	6.83064e-05	-8.475	0.000357362	15.775	5.93348e-05	-13.54	7.61645e-05	8.455	0.000341433
14.295	6.81191e-05	-8.455	0.000363957	15.735	5.89617e-05	-13.52	7.66567e-05	8.43	0.000347702
14.27	6.88383e-05	-8.415	0.000370582	15.705	5.98766e-05	-13.485	7.69759e-05	8.39	0.000353872
14.23	6.91106e-05	-8.375	0.000377461	15.675	6.02752e-05	-13.445	7.77319e-05	8.355	0.000360312
14.18	6.93716e-05	-8.34	0.000383234	15.635	6.00652e-05	-13.4	7.82468e-05	8.32	0.00036661
14.15	6.96227e-05	-8.305	0.000390057	15.6	5.99319e-05	-13.37	7.8956e-05	8.28	0.000374071
14.115	6.92213e-05	-8.27	0.000396922	15.57	6.03546e-05	-13.335	7.92085e-05	8.245	0.00038166
14.085	6.93121e-05	-8.23	0.000404071	15.525	6.06085e-05	-13.3	7.95745e-05	8.205	0.000388567
14.03	6.93844e-05	-8.185	0.000412227	15.49	6.07716e-05	-13.25	7.9627e-05	8.175	0.000395376
14.01	6.98823e-05	-8.145	0.000420723	15.445	6.10298e-05	-13.22	8.0173e-05	8.135	0.000401759
13.97	7.0078e-05	-8.115	0.000429972	15.415	6.10014e-05	-13.19	8.04837e-05	8.095	0.000409248
13.93	7.06411e-05	-8.085	0.000438085	15.385	6.1861e-05	-13.16	8.10837e-05	8.065	0.000416851
13.885	7.06355e-05	-8.045	0.000446624	15.345	6.17262e-05	-13.115	8.08539e-05	8.035	0.000426369
13.85	7.10383e-05	-7.995	0.000455376	15.29	6.25319e-05	-13.075	8.1827e-05	7.995	0.000434723
13.825	7.07589e-05	-7.965	0.00046373	15.255	6.26241e-05	-13.045	8.20766e-05	7.955	0.000443291
13.785	7.09986e-05	-7.93	0.000473915	15.225	6.24468e-05	-13.01	8.29277e-05	7.92	0.000452794
13.75	7.19759e-05	-7.895	0.000484369	15.19	6.24355e-05	-12.965	8.33972e-05	7.88	0.000462369
13.705	7.20369e-05	-7.86	0.000494028	15.145	6.26213e-05	-12.915	8.44596e-05	7.845	0.000473121
13.675	7.21574e-05	-7.82	0.000505305	15.115	6.25149e-05	-12.89	8.50993e-05	7.805	0.000483191
13.635	7.27149e-05	-7.785	0.000516624	15.08	6.28199e-05	-12.855	8.55645e-05	7.76	0.000493532
13.6	7.32085e-05	-7.745	0.000527475	15.05	6.28865e-05	-12.825	8.62241e-05	7.725	0.000505021
13.555	7.38369e-05	-7.705	0.00053844	15.015	6.33688e-05	-12.785	8.59887e-05	7.695	0.000516624
13.53	7.48e-05	-7.665	0.000549475	14.975	6.3522e-05	-12.755	8.66638e-05	7.66	0.000528014
13.49	7.50766e-05	-7.635	0.000561901	14.945	6.41504e-05	-12.725	8.7522e-05	7.61	0.000538908
13.455	7.49645e-05	-7.6	0.000573589	14.905	6.37248e-05	-12.685	8.74227e-05	7.58	0.000551872
13.405	7.49504e-05	-7.56	0.000585404	14.865	6.41262e-05	-12.655	8.78752e-05	7.55	0.000564369
13.375	7.45688e-05	-7.52	0.000598908	14.815	6.3966e-05	-12.615	8.86851e-05	7.51	0.000577844
13.345	7.47801e-05	-7.49	0.000612468	14.79	6.40312e-05	-12.58	8.92284e-05	7.47	0.000588496
13.315	7.49362e-05	-7.45	0.000626865	14.755	6.37674e-05	-12.55	9.01163e-05	7.43	0.000599901
13.275	7.51362e-05	-7.41	0.000639872	14.72	6.37688e-05	-12.515	9.03603e-05	7.41	0.000612794
13.235	7.49787e-05	-7.365	0.000652582	14.68	6.39291e-05	-12.465	9.06624e-05	7.37	0.000625872
13.2	7.51475e-05	-7.335	0.000666979	14.65	6.40454e-05	-12.435	9.17106e-05	7.33	0.000640582
13.165	7.59489e-05	-7.3	0.00068173	14.61	6.45064e-05	-12.405	9.21376e-05	7.295	0.00065373
13.13	7.71163e-05	-7.265	0.000697816	14.58	6.53035e-05	-12.365	9.28624e-05	7.26	0.000669589
13.085	7.75688e-05	-7.22	0.000713645	14.54	6.53589e-05	-12.325	9.29972e-05	7.225	0.000684908
13.055	7.84752e-05	-7.19	0.000730596	14.5	6.56014e-05	-12.28	9.34199e-05	7.185	0.000700709
13.015	7.97291e-05	-7.15	0.000747135	14.47	6.59702e-05	-12.255	9.42738e-05	7.14	0.000716426
12.98	7.96908e-05	-7.12	0.000763844	14.44	6.63305e-05	-12.225	9.57915e-05	7.11	0.000733745
12.935	8.04738e-05	-7.08	0.000783333	14.4	6.62511e-05	-12.175	9.60965e-05	7.07	0.000752227
12.905	8.11489e-05	-7.04	0.000802411	14.35	6.67617e-05	-12.13	9.71674e-05	7.04	0.000770582
12.875	8.13135e-05	-7.01	0.000821716	14.33	6.69277e-05	-12.105	9.79135e-05	6.995	0.000788199
12.845	8.23603e-05	-6.965	0.000841376	14.295	6.71475e-05	-12.07	9.92057e-05	6.96	0.000806638
12.795	8.31021e-05	-6.925	0.000862312	14.255	6.73064e-05	-12.03	9.93333e-05	6.92	0.000825801
12.755	8.2939e-05	-6.89	0.000882965	14.22	6.73887e-05	-11.975	0.000100501	6.885	0.000845574
12.725	8.32071e-05	-6.855	0.000902894	14.18	6.75163e-05	-11.945	0.000101668	6.85	0.000866
12.69	8.40142e-05	-6.82	0.000924511	14.14	6.79418e-05	-11.925	0.000102967	6.805	0.000887745
12.655	8.43972e-05	-6.78	0.000947234	14.11	6.9105e-05	-11.885	0.000103572	6.775	0.00091105
12.61	8.47915e-05	-6.735	0.000970241	14.07	6.94638e-05	-11.83	0.000105023	6.74	0.000935305
12.58	8.53064e-05	-6.71	0.000994213	14.02	6.93035e-05	-11.805	0.000105891	6.7	0.000958865
12.545	8.60652e-05	-6.67	0.00102043	13.99	6.93943e-05	-11.775	0.000106652	6.66	0.000983362
12.5	8.64752e-05	-6.635	0.00104611	13.955	6.99674e-05	-11.735	0.000107919	6.63	0.00100932
12.455	8.69376e-05	-6.59	0.00107464	13.92	7.0861e-05	-11.7	0.00010884	6.59	0.00103516
12.425	8.81489e-05	-6.555	0.0010994	13.87	7.15078e-05	-11.66	0.000109583	6.55	0.0010594
12.395	8.8556e-05	-6.52	0.00112682	13.84	7.23064e-05	-11.63	0.000110948	6.515	0.00108455
12.35	8.95617e-05	-6.5	0.00115394	13.81	7.27319e-05	-11.59	0.000112026	6.475	0.00111206
12.305	9.01716e-05	-6.455	0.00118282	13.775	7.25816e-05	-11.55	0.000113095	6.44	0.00114142
12.27	9.10454e-05	-6.415	0.00121172	13.74	7.30865e-05	-11.51	0.000113376	6.41	0.00117152
12.24	9.25163e-05	-6.39	0.00124272	13.69	7.36823e-05	-11.475	0.000114662	6.375	0.00120305
12.21	9.30184e-05	-6.355	0.00127641	13.66	7.35858e-05	-11.445	0.000116104	6.335	0.00123462
12.17	9.38525e-05	-6.31	0.00131135	13.625	7.35957e-05	-11.4	0.000117692	6.295	0.00126824
12.125	9.43163e-05	-6.27	0.00134861	13.595	7.38227e-05	-11.36	0.000118809	6.265	0.00130397
12.095	9.52638e-05	-6.24	0.00138611	13.545	7.43631e-05	-11.33	0.000120257	6.225	0.00134157
12.06	9.58142e-05	-6.205	0.00142489	13.515	7.48525e-05	-11.3	0.0001214	6.18	0.00137933
12.03	9.57759e-05	-6.16	0.00146498	13.48	7.50922e-05	-11.26	0.000122523	6.145	0.0014199
11.985	9.58766e-05	-6.13	0.00150701	13.45	7.53844e-05	-11.21	0.00012382	6.12	0.00145765
11.96	9.6566e-05	-6.095	0.00155018	13.395	7.61135e-05	-11.18	0.000125313	6.09	0.00149617
11.925	9.74468e-05	-6.05	0.00159512	13.36	7.60738e-05	-11.145	0.0001264	6.045	0.0015383
11.89	9.79277e-05	-6.015	0.00164104	13.335	7.6295e-05	-11.12	0.000127904	6.005	0.00158203
11.85	9.94993e-05	-5.975	0.00168972	13.295	7.69064e-05	-11.08	0.000129296	5.98	0.00162776
11.81	0.000100227	-5.945	0.00173719	13.26	7.6783e-05	-11.045	0.000130035	5.945	0.00167237
11.775	0.000101573	-5.905	0.00178651	13.215	7.70454e-05	-11.01	0.000131479	5.905	0.00171994
11.74	0.000102515	-5.865	0.00183694	13.19	7.72199e-05	-10.98	0.000133352	5.865	0.00176942
11.705	0.000103543	-5.83	0.00189183	13.16	7.76525e-05	-10.94	0.00013538	5.835	0.00182187
11.67	0.000104502	-5.795	0.00194668	13.125	7.82099e-05	-10.9	0.000136733	5.795	0.00187867
11.64	0.000105363	-5.76	0.00200831	13.08	7.81447e-05	-10.865	0.000138949	5.755	0.0019373
11.605	0.000106357	-5.72	0.00206875	13.05	7.9356e-05	-10.835	0.000140918	5.705	0.00199655
11.57	0.000107495	-5.675	0.00213543	13.015	7.95688e-05	-10.8	0.000142397	5.68	0.00205999
11.515	0.000108555	-5.635	0.00220488	12.98	8.00142e-05	-10.765	0.000144567	5.645	0.00212502
11.485	0.000108895	-5.605	0.00227546	12.925	8.10652e-05	-10.72	0.000145597	5.6	0.00218967
11.455	0.000110252	-5.565	0.00235306	12.905	8.14681e-05	-10.69	0.000147759	5.565	0.00225577
11.42	0.000110529	-5.53	0.00243034	12.865	8.24908e-05	-10.65	0.000149738	5.535	0.00232477
11.375	0.000111672	-5.485	0.00251235	12.835	8.30752e-05	-10.605	0.000151943	5.5	0.00240292
11.345	0.000112121	-5.46	0.00259831	12.785	8.37035e-05	-10.57	0.000153888	5.465	0.00248643
11.305	0.000113505	-5.42	0.00269028	12.755	8.37404e-05	-10.54	0.000155905	5.425	0.00257017
11.275	0.00011499	-5.375	0.00278672	12.725	8.45929e-05	-10.505	0.000157855	5.39	0.0026597
11.235	0.00011597	-5.345	0.00288787	12.685	8.51787e-05	-10.46	0.00015984	5.35	0.00275427
11.19	0.000117065	-5.305	0.0104543	12.65	8.51532e-05	-10.415	0.000162275	5.315	0.0028556
11.165	0.000118607	-5.215	0.00573489	12.615	8.56553e-05	-10.375	0.000164065	5.275	0.00296092
11.125	0.000119807	-5.18	0.00535518	12.58	8.61943e-05	-10.355	0.000166671	5.24	0.0103688
11.09	0.000120652	-5.145	0.00538227	12.54	8.69064e-05	-10.315	0.000169376	5.155	0.0060027
11.045	0.000121694	-5.105	0.00559035	12.51	8.69901e-05	-10.26	0.000171277	5.115	0.00563475
11.01	0.000123555	-5.065	0.00579518	12.455	8.78936e-05	-10.24	0.000173499	5.07	0.00556241
10.975	0.000125189	-5.035	0.00610511	12.43	8.87021e-05	-10.205	0.000176115	5.035	0.00568482
10.935	0.000126509	-5.005	0.00629986	12.39	8.92099e-05	-10.17	0.000178031	5	0.00593021
10.89	0.000127739	-4.96	0.00654241	12.355	9.03887e-05	-10.14	0.00018033	4.97	0.00625603
10.865	0.000129411	-4.93	0.00694624	12.31	9.13872e-05	-10.095	0.000183135	4.925	0.00648695
10.825	0.000131078	-4.895	0.0072478	12.275	9.19518e-05	-10.06	0.000184382	4.9	0.00692596
10.79	0.000132628	-4.845	0.00755277	12.245	9.2322e-05	-10.025	0.000187292	4.865	0.00718553
10.745	0.000134753	-4.82	0.00790099	12.21	9.28241e-05	-9.985	0.000190163	4.835	0.00766496
10.71	0.000136251	-4.785	0.00839461	12.185	9.35078e-05	-9.945	0.000192644	4.78	0.00792184
10.68	0.000138193	-4.745	0.00883234	12.13	9.46539e-05	-9.915	0.000196186	4.75	0.00846383
10.645	0.000139797	-4.705	0.00935716	12.1	9.53035e-05	-9.875	0.000199512	4.72	0.00886326
10.605	0.000141563	-4.675	0.00978298	12.07	9.56624e-05	-9.84	0.000201641	4.685	0.00934794
10.565	0.00014281	-4.635	0.0103492	12.04	9.6817e-05	-9.785	0.000205511	4.65	0.00976993
10.535	0.000144091	-4.595	0.0108989	11.985	9.8278e-05	-9.76	0.000208979	4.605	0.0103729
10.495	0.00014599	-4.56	0.0116018	11.955	9.90043e-05	-9.73	0.000211355	4.575	0.0109356
10.455	0.000147301	-4.53	0.0120915	11.93	0.000100323	-9.685	0.000214126	4.54	0.0116027
10.41	0.00014915	-4.495	0.0129593	11.89	0.000100372	-9.64	0.000217616	4.5	0.0122716
10.38	0.000151004	-4.445	0.0137272	11.855	0.000101044	-9.615	0.000220123	4.45	0.0129423
10.355	0.0001534	-4.41	0.0144372	11.81	0.000102271	-9.575	0.000223993	4.42	0.0137255
10.325	0.000155414	-4.375	0.0155687	11.775	0.000103757	-9.545	0.000227427	4.385	0.0145559
10.28	0.000157197	-4.34	0.0166243	11.735	0.00010444	-9.495	0.000230882	4.36	0.0157752
10.245	0.000159172	-4.305	0.0177633	11.71	0.000105279	-9.46	0.00023365	4.305	0.0166635
10.215	0.000160868	-4.265	0.0187662	11.665	0.000105824	-9.43	0.000237306	4.275	0.0178746
10.175	0.000162556	-4.225	0.0203899	11.63	0.000106267	-9.395	0.000240672	4.25	0.0189748
10.14	0.00016477	-4.195	0.0218548	11.6	0.000106652	-9.35	0.000244539	4.215	0.0206034
10.1	0.000167159	-4.155	0.0233701	11.56	0.0001076	-9.315	0.000248393	4.175	0.0220177
10.07	0.000169468	-4.12	0.0251101	11.52	0.000108932	-9.285	0.000252255	4.13	0.0241613
10.03	0.000171525	-4.075	0.027406	11.48	0.000109738	-9.245	0.00025701	4.09	0.0256752
9.99	0.000174702	-4.04	0.0297112	11.45	0.000110991	-9.21	0.000260414	4.065	0.0284122
9.95	0.000176803	-4.01	0.0348213	11.415	0.000111589	-9.165	0.00026403	4.03	0.0332695
9.92	0.000179563	-3.94	0.0378496	11.365	0.000112335	-9.135	0.000268475	3.95	0.0364865
9.885	0.00018262	-3.905	0.0404113	11.335	0.000113152	-9.1	0.000273278	3.915	0.0396213
9.84	0.000184485	-3.865	0.0442596	11.305	0.000113793	-9.055	0.000278217	3.875	0.043417
9.805	0.000187155	-3.835	0.0478085	11.27	0.000115048	-9.01	0.000282614	3.83	0.0474525
9.77	0.000189865	-3.795	0.0523475	11.24	0.000116279	-8.98	0.000286597	3.79	0.0515816
9.73	0.000192773	-3.755	0.0567972	11.195	0.000117501	-8.95	0.000292282	3.76	0.0564199
9.7	0.000194916	-3.72	0.0617092	11.165	0.000118539	-8.91	0.000297218	3.73	0.061044
9.66	0.000196414	-3.685	0.066634	11.125	0.000119752	-8.865	0.000307064	3.675	0.0664085
9.62	0.000199593	-3.65	0.0725376	11.095	0.000120962	-8.795	0.00031295	3.64	0.0729461
9.59	0.000201984	-3.605	0.0783135	11.04	0.00012194	-8.76	0.000318057	3.605	0.0790965
9.56	0.000205135	-3.575	0.0844908	11.015	0.000123285	-8.705	0.000322837	3.57	0.0853433
9.52	0.000207882	-3.54	0.0904553	10.98	0.000124706	-8.685	0.000327858	3.54	0.0915589
9.475	0.000211021	-3.49	0.0975461	10.94	0.000125922	-8.645	0.000335035	3.49	0.098756
9.45	0.000213906	-3.455	0.10434	10.885	0.000127543	-8.615	0.000342043	3.46	0.106203
9.405	0.000216367	-3.425	0.111565	10.865	0.000128548	-8.575	0.000347475	3.43	0.112613
9.365	0.000219313	-3.39	0.118878	10.825	0.000130338	-8.52	0.000353716	3.395	0.12082
9.34	0.000223525	-3.345	0.126308	10.795	0.000132006	-8.495	0.000358936	3.34	0.129156
9.295	0.000226783	-3.315	0.134687	10.755	0.000133343	-8.46	0.000364369	3.305	0.13693
9.26	0.00023	-3.28	0.142728	10.715	0.000134306	-8.42	0.000371518	3.265	0.14453
9.22	0.000233857	-3.24	0.151157	10.68	0.000135638	-8.39	0.000378128	3.24	0.15281
9.175	0.000237563	-3.2	0.159279	10.65	0.00013697	-8.35	0.000385504	3.185	0.161766
9.14	0.000242006	-3.17	0.166834	10.625	0.000139275	-8.31	0.000392383	3.16	0.171163
9.105	0.00024564	-3.125	0.175264	10.575	0.000140862	-8.28	0.000400113	3.13	0.179848
9.075	0.00024994	-3.09	0.184309	10.545	0.000141892	-8.25	0.000407773	3.095	0.188416
9.03	0.000253343	-3.055	0.191933	10.515	0.000142691	-8.2	0.000415844	3.06	0.196909
8.995	0.00025821	-3.015	0.200959	10.47	0.000143986	-8.18	0.000424312	3.02	0.205952
8.965	0.000261759	-2.98	0.208435	10.425	0.000145455	-8.15	0.000432312	2.99	0.214793
8.93	0.000265854	-2.945	0.217092	10.385	0.000148213	-8.11	0.000440227	2.945	0.223087
8.885	0.000269939	-2.915	0.225889	10.355	0.000150104	-8.08	0.000448099	2.91	0.232482
8.855	0.000274979	-2.88	0.233455	10.325	0.000151915	-8.035	0.000457277	2.86	0.24163
8.81	0.000279094	-2.84	0.244235	10.275	0.000153774	-8	0.000465986	2.83	0.250128
8.78	0.000283502	-2.81	0.252075	10.24	0.000155952	-7.965	0.000475816	2.79	0.259333
8.735	0.000288189	-2.77	0.261438	10.21	0.000157809	-7.935	0.000486355	2.765	0.269821
8.7	0.000293862	-2.725	0.269567	10.175	0.000160786	-7.89	0.00049661	2.71	0.278316
8.67	0.000305262	-2.7	0.279047	10.13	0.000163186	-7.855	0.000505376	2.68	0.285844
8.595	0.000310525	-2.655	0.28816	10.095	0.000164752	-7.815	0.000516057	2.655	0.29559
8.56	0.000315929	-2.62	0.296452	10.06	0.00016697	-7.78	0.000526142	2.625	0.312298
8.52	0.000321177	-2.58	0.315007	10.02	0.000168457	-7.74	0.000535532	2.555	0.321773
8.49	0.000326113	-2.5	0.323064	9.99	0.000171455	-7.715	0.000546071	2.51	0.330397
8.455	0.000331986	-2.47	0.331688	9.945	0.000173604	-7.68	0.000557943	2.47	0.339149
8.425	0.000337574	-2.44	0.339986	9.91	0.000176477	-7.64	0.000570156	2.435	0.346851
8.38	0.000344681	-2.4	0.348099	9.875	0.000179003	-7.6	0.000582823	2.395	0.355773
8.335	0.000352695	-2.37	0.357305	9.835	0.000182452	-7.555	0.000593376	2.365	0.364426
8.31	0.000359872	-2.33	0.366468	9.79	0.000185071	-7.525	0.000605149	2.335	0.372851
8.28	0.000366369	-2.3	0.375404	9.765	0.000187921	-7.495	0.000618582	2.3	0.381929
8.235	0.00037278	-2.255	0.383915	9.73	0.000190149	-7.46	0.000632355	2.245	0.391518
8.195	0.000378567	-2.215	0.393745	9.7	0.000192546	-7.415	0.000645106	2.225	0.400057
8.165	0.000385007	-2.18	0.402553	9.65	0.000195593	-7.38	0.000659617	2.195	0.409035
8.125	0.00039261	-2.145	0.411248	9.62	0.000198332	-7.345	0.000674426	2.155	0.417035
8.095	0.000400525	-2.105	0.420596	9.59	0.000200688	-7.305	0.000690326	2.125	0.425064
8.045	0.000408454	-2.07	0.429319	9.55	0.000204112	-7.265	0.000706057	2.08	0.433064
8.015	0.000417277	-2.02	0.438709	9.5	0.000207383	-7.23	0.000721546	2.055	0.44295
7.98	0.000426681	-2	0.44878	9.465	0.000211477	-7.195	0.000738326	2.015	0.452128
7.945	0.000436057	-1.96	0.457121	9.435	0.000215262	-7.16	0.000754894	1.98	0.460213
7.895	0.000445745	-1.92	0.464397	9.4	0.0002172	-7.105	0.000772582	1.925	0.46922
7.87	0.000453787	-1.88	0.47366	9.36	0.00022135	-7.075	0.000791106	1.9	0.478284
7.835	0.000461716	-1.845	0.482823	9.32	0.000225183	-7.045	0.000811418	1.87	0.488312
7.795	0.000471191	-1.815	0.490255	9.29	0.000228699	-7.015	0.000829546	1.835	0.496582
7.755	0.00048078	-1.78	0.498312	9.25	0.00023219	-6.96	0.000849078	1.78	0.506128
7.715	0.000490057	-1.745	0.508723	9.21	0.00023601	-6.93	0.00086878	1.755	0.514468
7.685	0.000500227	-1.705	0.518596	9.18	0.000239837	-6.895	0.000890667	1.715	0.523844
7.645	0.000510397	-1.675	0.527191	9.14	0.000243888	-6.865	0.000912709	1.675	0.532979
7.6	0.000521716	-1.635	0.534284	9.11	0.000247369	-6.83	0.000932908	1.645	0.541745
7.57	0.000533418	-1.605	0.542057	9.07	0.000251373	-6.795	0.000953333	1.6	0.551787
7.535	0.000545418	-1.565	0.55305	9.035	0.000255272	-6.76	0.000976794	1.57	0.561376
7.5	0.000558071	-1.535	0.560738	9	0.000259911	-6.72	0.00100169	1.535	0.569759
7.46	0.000570511	-1.495	0.569603	8.965	0.00026417	-6.685	0.0010267	1.49	0.577603
7.425	0.000584482	-1.455	0.578823	8.925	0.000268356	-6.645	0.00105423	1.455	0.587631
7.385	0.000598099	-1.42	0.58705	8.88	0.000272452	-6.61	0.00108061	1.415	0.597504
7.355	0.000612255	-1.385	0.595404	8.84	0.000277884	-6.575	0.00110667	1.385	0.604128
7.315	0.000626738	-1.35	0.604468	8.815	0.000284037	-6.535	0.00113604	1.34	0.613745
7.27	0.000641447	-1.31	0.612922	8.775	0.000289657	-6.485	0.00116421	1.3	0.62295
7.235	0.000657844	-1.285	0.621915	8.73	0.000294237	-6.46	0.00119723	1.265	0.631901
7.2	0.000673418	-1.235	0.629943	8.705	0.000306057	-6.425	0.00122987	1.23	0.640298
7.16	0.000689348	-1.205	0.639688	8.625	0.000310667	-6.395	0.00126325	1.195	0.650326
7.115	0.000704638	-1.165	0.648312	8.58	0.000316723	-6.335	0.00129749	1.14	0.659234
7.085	0.000719773	-1.135	0.657092	8.555	0.000321645	-6.31	0.0013323	1.12	0.666738
7.05	0.000735135	-1.085	0.666766	8.52	0.000327262	-6.285	0.0013702	1.08	0.676057
7.02	0.000754582	-1.055	0.672794	8.48	0.000333603	-6.24	0.00140748	1.05	0.683163
6.98	0.000771376	-1.02	0.683532	8.435	0.000339035	-6.205	0.00144748	1.01	0.690709
6.94	0.000789489	-0.985	0.69227	8.405	0.000345191	-6.155	0.00148699	0.96	0.701504
6.905	0.000808043	-0.945	0.698965	8.365	0.000351475	-6.135	0.00152557	0.94	0.709518
6.875	0.00082695	-0.91	0.707319	8.335	0.000359092	-6.1	0.00156919	0.895	0.716652
6.83	0.000846823	-0.885	0.715035	8.295	0.000365319	-6.065	0.00161557	0.86	0.726255
6.795	0.000864738	-0.84	0.723348	8.25	0.000371957	-6.01	0.00166227	0.82	0.733007
6.765	0.00088417	-0.81	0.732468	8.215	0.000377645	-5.98	0.00171146	0.79	0.742397
6.73	0.000907362	-0.765	0.740071	8.18	0.000383972	-5.945	0.00176084	0.75	0.749489
6.695	0.000930908	-0.73	0.748426	8.14	0.000391106	-5.91	0.00181234	0.71	0.758043
6.66	0.000953277	-0.695	0.755872	8.095	0.000398496	-5.855	0.0018666	0.66	0.765064
6.62	0.000977589	-0.665	0.764823	8.06	0.00040573	-5.825	0.00192247	0.64	0.772454
6.58	0.00100423	-0.615	0.772908	8.03	0.000413872	-5.8	0.00197997	0.605	0.781092
6.54	0.00102966	-0.58	0.77939	7.995	0.000425404	-5.76	0.00203943	0.565	0.787716
6.505	0.0010539	-0.545	0.786326	7.945	0.000433929	-5.71	0.0021016	0.52	0.794482
6.475	0.00107837	-0.505	0.794156	7.915	0.000442043	-5.68	0.00216756	0.49	0.802681
6.45	0.00110587	-0.47	0.800709	7.875	0.00045061	-5.645	0.00223616	0.455	0.807106
6.41	0.00113498	-0.435	0.806879	7.845	0.00045922	-5.61	0.00230901	0.42	0.814993
6.365	0.00116783	-0.4	0.813816	7.815	0.000469106	-5.57	0.00237855	0.38	0.820383
6.33	0.00120013	-0.36	0.820213	7.785	0.000478936	-5.525	0.00245009	0.34	0.825574
6.295	0.00123267	-0.32	0.826241	7.74	0.000489362	-5.49	0.00252606	0.3	0.831262
6.255	0.00126477	-0.28	0.831702	7.705	0.000500028	-5.455	0.00261146	0.27	0.835447
6.22	0.00130094	-0.245	0.836511	7.67	0.000511177	-5.43	0.00270704	0.23	0.839688
6.185	0.00133787	-0.205	0.84017	7.63	0.000522355	-5.38	0.00280054	0.185	0.842213
6.15	0.00137593	-0.18	0.842624	7.595	0.000533092	-5.355	0.00289922	0.155	0.846099
6.11	0.00141498	-0.13	0.846695	7.56	0.000544865	-5.325	0.0101783	0.12	0.848213
6.075	0.00145369	-0.1	0.84983	7.525	0.000558142	-5.225	0.00567901	0.08	0.849262
6.045	0.00149366	-0.06	0.85	7.475	0.000569348	-5.19	0.00542255	0.03	0.850255
6	0.00153599	-0.03	0.851532	7.44	0.000582227	-5.155	0.00536865	0	0.850851
5.97	0.00157606	0	0.850851	7.415	0.000595206	-5.115	0.00555745	-0.03	0.849262
5.935	0.00162106	0.04	0.850496	7.375	0.000607801	-5.075	0.00566851	-0.065	0.849986
5.89	0.00166926	0.08	0.849433	7.335	0.000620298	-5.04	0.00601816	-0.12	0.846426
5.855	0.0017176	0.11	0.846468	7.305	0.000634468	-5.01	0.00625631	-0.145	0.84383
5.825	0.00176596	0.15	0.845858	7.265	0.000648567	-4.98	0.00657333	-0.175	0.841957
5.785	0.00181848	0.185	0.842723	7.23	0.000661262	-4.945	0.0067834	-0.215	0.836482
5.745	0.00187562	0.22	0.838837	7.2	0.000674766	-4.91	0.00722312	-0.255	0.83227
5.7	0.00193285	0.27	0.834241	7.15	0.00069156	-4.88	0.00758667	-0.3	0.826652
5.67	0.0019939	0.295	0.829418	7.115	0.000706709	-4.84	0.00787504	-0.33	0.82122
5.635	0.00205538	0.34	0.82495	7.085	0.000723121	-4.8	0.00836738	-0.365	0.817305
5.6	0.00212143	0.375	0.816681	7.05	0.000739376	-4.745	0.00887035	-0.4	0.809149
5.56	0.00218962	0.41	0.812284	7.01	0.000757121	-4.725	0.00918199	-0.445	0.801972
5.525	0.00226011	0.44	0.807333	6.965	0.000776411	-4.7	0.00965603	-0.475	0.796596
5.49	0.00233409	0.48	0.799262	6.935	0.000797135	-4.655	0.0102635	-0.515	0.788993
5.455	0.00241319	0.51	0.794454	6.9	0.000816411	-4.6	0.0107745	-0.555	0.780667
5.405	0.00249345	0.55	0.785858	6.865	0.000838369	-4.57	0.0112289	-0.6	0.774113
5.37	0.00258044	0.58	0.779262	6.825	0.000859773	-4.545	0.0120678	-0.63	0.765404
5.345	0.00267282	0.615	0.773404	6.79	0.00087973	-4.505	0.0125536	-0.665	0.758
5.3	0.00276711	0.66	0.766014	6.75	0.00090166	-4.455	0.0133009	-0.7	0.749603
5.255	0.00286821	0.69	0.757277	6.72	0.000924667	-4.425	0.0144329	-0.755	0.742014
5.225	0.00297434	0.725	0.750922	6.68	0.00094966	-4.39	0.0152349	-0.775	0.733504
5.19	0.0105491	0.77	0.742355	6.635	0.000973348	-4.35	0.0160965	-0.815	0.725092
5.09	0.0060173	0.815	0.735589	6.6	0.000998298	-4.33	0.0172986	-0.845	0.717348
5.06	0.00567206	0.845	0.725957	6.565	0.00102357	-4.29	0.0185665	-0.885	0.707986
5.025	0.00565348	0.885	0.717745	6.525	0.00104955	-4.25	0.0197668	-0.93	0.700539
4.99	0.00581206	0.905	0.708922	6.49	0.00107576	-4.22	0.0211133	-0.965	0.690851
4.945	0.00610766	0.955	0.700738	6.45	0.00110539	-4.185	0.022485	-0.995	0.68156
4.905	0.00629418	0.99	0.69261	6.41	0.00113323	-4.145	0.0245104	-1.03	0.674638
4.885	0.00672298	1.025	0.685277	6.38	0.00116044	-4.11	0.0262031	-1.075	0.665121
4.855	0.00694908	1.06	0.675092	6.34	0.00118965	-4.075	0.028459	-1.11	0.656979
4.815	0.00730028	1.1	0.66756	6.31	0.00121979	-4.04	0.0333135	-1.15	0.648355
4.775	0.0077722	1.145	0.65878	6.28	0.00125506	-3.97	0.0361957	-1.175	0.639702
4.735	0.00806241	1.175	0.649319	6.24	0.00129428	-3.93	0.0395078	-1.23	0.630582
4.7	0.00859163	1.205	0.642099	6.2	0.00133031	-3.9	0.0426865	-1.265	0.619291
4.67	0.00898426	1.245	0.63305	6.17	0.00136901	-3.86	0.0467149	-1.295	0.612355
4.625	0.00958043	1.29	0.624723	6.13	0.00140738	-3.815	0.050478	-1.335	0.603262
4.585	0.00997504	1.315	0.61644	6.09	0.00144885	-3.785	0.0551135	-1.385	0.592908
4.55	0.0107435	1.355	0.607248	6.045	0.00149003	-3.75	0.0598596	-1.41	0.584709
4.515	0.0111377	1.39	0.598326	6.015	0.00152882	-3.71	0.0652397	-1.45	0.575929
4.47	0.0118077	1.425	0.588227	5.99	0.00156809	-3.67	0.0701603	-1.475	0.56634
4.435	0.0125238	1.47	0.580553	5.955	0.00161369	-3.635	0.0758454	-1.52	0.560128
4.395	0.0132487	1.505	0.571801	5.91	0.0016595	-3.595	0.0828936	-1.555	0.549021
4.365	0.014239	1.535	0.561972	5.87	0.00170888	-3.555	0.0888199	-1.595	0.540028
4.325	0.0150313	1.58	0.555177	5.84	0.00175756	-3.51	0.095617	-1.635	0.531702
4.295	0.0160966	1.615	0.545872	5.795	0.00180779	-3.485	0.102755	-1.67	0.520851
4.25	0.017105	1.655	0.535489	5.755	0.00186142	-3.45	0.109457	-1.71	0.513957
4.23	0.0183582	1.685	0.527957	5.72	0.00191918	-3.41	0.116823	-1.745	0.503887
4.195	0.0198326	1.715	0.519716	5.685	0.00197838	-3.365	0.124945	-1.78	0.494865
4.15	0.0212962	1.765	0.511574	5.65	0.00203936	-3.335	0.132196	-1.82	0.485121
4.115	0.0227777	1.8	0.502454	5.605	0.0021059	-3.305	0.13978	-1.87	0.477092
4.08	0.0250555	1.83	0.493447	5.565	0.00217438	-3.265	0.148034	-1.895	0.467858
4.04	0.0266738	1.865	0.48427	5.535	0.0022496	-3.235	0.155921	-1.93	0.458979
3.995	0.0291233	1.9	0.47434	5.505	0.00232328	-3.195	0.164458	-1.96	0.447574
3.965	0.0345021	1.94	0.465887	5.465	0.00239997	-3.155	0.172474	-2.02	0.440723
3.895	0.0376695	1.98	0.456383	5.42	0.00248302	-3.12	0.180481	-2.05	0.432099
3.85	0.0410028	2.02	0.447362	5.385	0.00256837	-3.085	0.188142	-2.08	0.422752
3.815	0.0441801	2.05	0.439504	5.35	0.00265709	-3.04	0.196342	-2.115	0.413603
3.78	0.0488936	2.09	0.430496	5.315	0.00275089	-3.01	0.204834	-2.15	0.404199
3.75	0.0530085	2.13	0.421574	5.275	0.00285133	-2.985	0.214106	-2.2	0.395943
3.715	0.0581645	2.165	0.412128	5.235	0.00295745	-2.94	0.222227	-2.23	0.384851
3.665	0.0632908	2.195	0.403319	5.205	0.0105034	-2.895	0.230638	-2.26	0.375759
3.63	0.068383	2.25	0.393603	5.115	0.00601163	-2.865	0.239835	-2.3	0.368014
3.6	0.0743262	2.28	0.385461	5.07	0.00558298	-2.83	0.248243	-2.345	0.358908
3.565	0.0792936	2.31	0.377887	5.04	0.00557972	-2.8	0.256113	-2.37	0.349915
3.52	0.0853702	2.35	0.36773	5.005	0.00580213	-2.765	0.264481	-2.405	0.340468
3.495	0.0921248	2.38	0.358567	4.96	0.0060322	-2.725	0.272787	-2.45	0.332468
3.455	0.0989929	2.42	0.351135	4.93	0.00647404	-2.695	0.282631	-2.48	0.32156
3.42	0.106421	2.45	0.34217	4.895	0.00659915	-2.655	0.291523	-2.52	0.313489
3.38	0.11424	2.49	0.332411	4.86	0.00687773	-2.615	0.309234	-2.56	0.303546
3.34	0.121335	2.53	0.32373	4.815	0.0071966	-2.54	0.316936	-2.6	0.295135
3.31	0.129393	2.565	0.314511	4.775	0.00765319	-2.505	0.326723	-2.635	0.287135
3.28	0.136813	2.605	0.305716	4.75	0.00804709	-2.465	0.335348	-2.68	0.269677
3.24	0.14637	2.64	0.296667	4.715	0.0086217	-2.42	0.344227	-2.745	0.259908
3.195	0.154799	2.675	0.288142	4.675	0.00894043	-2.395	0.353092	-2.79	0.251407
3.165	0.161346	2.72	0.269748	4.645	0.00938539	-2.355	0.363078	-2.835	0.24317
3.13	0.170811	2.79	0.260877	4.605	0.00978794	-2.315	0.370993	-2.86	0.235201
3.095	0.180182	2.83	0.25194	4.575	0.0103477	-2.285	0.380553	-2.9	0.225294
3.04	0.18864	2.875	0.243587	4.535	0.0109277	-2.245	0.390482	-2.935	0.217722
3.02	0.196945	2.905	0.233838	4.495	0.0115488	-2.21	0.398596	-2.97	0.207762
2.98	0.205118	2.94	0.22675	4.46	0.012481	-2.175	0.407645	-2.99	0.199565
2.94	0.21477	2.975	0.217478	4.43	0.0129701	-2.13	0.41583	-3.03	0.191001
2.885	0.223817	3.01	0.208505	4.395	0.0139221	-2.095	0.425177	-3.07	0.182577
2.865	0.233011	3.05	0.198948	4.345	0.014924	-2.065	0.435163	-3.115	0.174204
2.83	0.24202	3.08	0.191223	4.31	0.0158255	-2.025	0.444667	-3.145	0.165748
2.79	0.250687	3.12	0.180855	4.285	0.0169919	-1.98	0.452681	-3.18	0.156767
2.745	0.260265	3.165	0.173447	4.24	0.0181231	-1.93	0.462681	-3.215	0.150308
2.71	0.26642	3.195	0.16473	4.205	0.0195681	-1.91	0.470738	-3.26	0.142504
2.675	0.277603	3.24	0.156034	4.165	0.0213545	-1.875	0.479915	-3.29	0.134421
2.645	0.287989	3.275	0.147257	4.125	0.0225949	-1.84	0.488184	-3.325	0.12715
2.61	0.294492	3.31	0.139393	4.095	0.0244851	-1.795	0.497688	-3.355	0.1188
2.57	0.312383	3.36	0.131031	4.055	0.0265874	-1.76	0.506823	-3.39	0.111528
2.51	0.321177	3.38	0.123494	4.02	0.0288318	-1.73	0.516411	-3.43	0.104434
2.465	0.329206	3.42	0.116427	3.985	0.0341688	-1.69	0.523475	-3.465	0.0973149
2.41	0.336979	3.46	0.109604	3.915	0.0370766	-1.645	0.533248	-3.51	0.0903277
2.385	0.34539	3.49	0.102136	3.865	0.0405035	-1.605	0.541901	-3.54	0.0841348
2.345	0.355433	3.52	0.0953603	3.83	0.0438312	-1.58	0.55061	-3.585	0.0777872
2.32	0.363589	3.56	0.0881943	3.795	0.0476426	-1.545	0.560809	-3.62	0.0724553
2.29	0.374397	3.6	0.0818326	3.765	0.0519702	-1.505	0.569858	-3.65	0.0669135
2.245	0.381787	3.63	0.0760426	3.735	0.0561986	-1.46	0.577901	-3.685	0.0614624
2.22	0.389518	3.675	0.0694113	3.705	0.0612113	-1.43	0.586468	-3.725	0.0574043
2.175	0.400454	3.705	0.0646525	3.665	0.0660596	-1.39	0.596028	-3.755	0.0523035
2.14	0.409518	3.74	0.0594894	3.625	0.0718652	-1.36	0.604567	-3.795	0.0477773
2.1	0.419092	3.785	0.054627	3.59	0.0773404	-1.305	0.61322	-3.825	0.0441773
2.07	0.427617	3.83	0.049722	3.55	0.0846043	-1.28	0.621745	-3.865	0.0405418
2.035	0.436965	3.86	0.0460014	3.51	0.0909291	-1.245	0.630184	-3.905	0.037644
1.99	0.445773	3.885	0.0424965	3.48	0.0974794	-1.205	0.639277	-3.94	0.0344709
1.945	0.45522	3.925	0.0386255	3.44	0.104304	-1.16	0.648227	-3.975	0.0314837
1.915	0.46173	3.97	0.0356638	3.4	0.111051	-1.12	0.657702	-4.01	0.0291716
1.88	0.472	4	0.0332865	3.365	0.118536	-1.1	0.665674	-4.065	0.0247382
1.845	0.483092	4.025	0.0307688	3.34	0.126743	-1.06	0.67644	-4.125	0.0230557
1.79	0.490184	4.065	0.0259132	3.3	0.134193	-1.005	0.684199	-4.165	0.0211645
1.76	0.498936	4.14	0.0239539	3.27	0.143123	-0.98	0.69183	-4.21	0.0198557
1.735	0.510411	4.175	0.0220068	3.23	0.150179	-0.945	0.700908	-4.235	0.0186323
1.695	0.518014	4.215	0.0203033	3.19	0.159532	-0.905	0.709603	-4.275	0.0173918
1.66	0.525801	4.25	0.018973	3.155	0.168104	-0.88	0.716837	-4.31	0.0162156
1.605	0.532851	4.3	0.0176209	3.115	0.175321	-0.83	0.725121	-4.34	0.0153189
1.575	0.545035	4.325	0.0164482	3.08	0.185725	-0.805	0.732043	-4.375	0.0144176
1.545	0.554085	4.365	0.015438	3.04	0.193301	-0.78	0.740823	-4.425	0.0137613
1.515	0.561376	4.4	0.0145725	3.015	0.20164	-0.74	0.748525	-4.45	0.0129843
1.465	0.572667	4.45	0.0135594	2.98	0.210094	-0.69	0.754752	-4.485	0.012262
1.435	0.580085	4.485	0.0126881	2.93	0.218763	-0.66	0.764014	-4.525	0.0113726
1.405	0.589773	4.515	0.0119356	2.9	0.227227	-0.625	0.770553	-4.565	0.0108692
1.365	0.598227	4.545	0.0112696	2.86	0.236062	-0.59	0.778979	-4.595	0.0104448
1.325	0.606284	4.6	0.0105915	2.83	0.245455	-0.56	0.786043	-4.635	0.00972284
1.29	0.616723	4.625	0.0101603	2.79	0.254433	-0.51	0.793362	-4.675	0.00927035
1.25	0.625489	4.665	0.00954582	2.755	0.263223	-0.475	0.799972	-4.72	0.00876426
1.215	0.631319	4.7	0.00914794	2.715	0.272501	-0.44	0.807135	-4.75	0.0083722
1.165	0.642199	4.725	0.00867348	2.68	0.281774	-0.4	0.813106	-4.775	0.00793674
1.135	0.650809	4.77	0.0082983	2.645	0.290505	-0.36	0.819532	-4.83	0.00761433
1.105	0.660156	4.8	0.00797007	2.6	0.310043	-0.325	0.824922	-4.865	0.00727887
1.065	0.667064	4.835	0.00745447	2.53	0.318553	-0.295	0.831489	-4.885	0.00693674
1.025	0.676695	4.87	0.00718426	2.5	0.326865	-0.255	0.835801	-4.93	0.0066139
0.98	0.686468	4.925	0.0069305	2.445	0.337447	-0.2	0.839887	-4.965	0.0062739
0.94	0.692468	4.955	0.00651801	2.41	0.344809	-0.175	0.84234	-4.995	0.00594312
0.915	0.698057	4.985	0.00618965	2.38	0.353858	-0.145	0.84583	-5.045	0.00580496
0.88	0.711801	5.025	0.00586979	2.34	0.363121	-0.11	0.848652	-5.08	0.00551546
0.84	0.718908	5.07	0.0056044	2.3	0.369447	-0.055	0.85	-5.115	0.00520085
0.815	0.728695	5.11	0.00544794	2.26	0.379291	-0.025	0.851191	-5.16	0.00520553
0.77	0.736128	5.135	0.00517957	2.225	0.388567	0	0.853021	-5.19	0.00497447
0.735	0.744426	5.17	0.00497177	2.19	0.396865	0.035	0.850454	-5.23	0.00468468
0.685	0.750539	5.21	0.00480582	2.16	0.406085	0.085	0.849645	-5.26	0.00448156
0.665	0.759362	5.245	0.00456284	2.13	0.413291	0.115	0.848241	-5.305	0.00432965
0.62	0.762965	5.28	0.00437404	2.08	0.422709	0.145	0.844482	-5.345	0.00422908
0.585	0.77495	5.32	0.00422752	2.05	0.433574	0.185	0.841518	-5.37	0.00398014
0.535	0.783688	5.355	0.00401901	2.03	0.44217	0.225	0.838454	-5.41	0.00395617
0.51	0.789532	5.405	0.00392809	1.98	0.451135	0.26	0.834411	-5.455	0.00365234
0.475	0.79634	5.425	0.0037017	1.945	0.46027	0.3	0.827957	-5.48	0.0035661
0.44	0.803816	5.465	0.00355887	1.915	0.467333	0.335	0.824582	-5.515	0.0035773
0.4	0.808823	5.505	0.00350454	1.875	0.477078	0.37	0.818071	-5.555	0.00342738
0.37	0.813078	5.555	0.00340085	1.84	0.487262	0.41	0.812184	-5.58	0.00324284
0.33	0.821617	5.59	0.0032844	1.805	0.496227	0.435	0.805716	-5.615	0.00321206
0.3	0.826496	5.61	0.0030844	1.765	0.504255	0.48	0.799844	-5.66	0.00302071
0.255	0.831475	5.65	0.00304652	1.725	0.51383	0.515	0.791986	-5.69	0.00293745
0.22	0.831957	5.69	0.00287532	1.695	0.524184	0.56	0.784894	-5.725	0.00285858
0.185	0.840752	5.73	0.000239756	1.65	0.532596	0.595	0.778156	-5.77	0.000233033
0.145	0.844667	5.835	0.000547461	1.61	0.538809	0.625	0.769702	-5.88	0.00054627
0.11	0.844397	5.91	0.000670865	1.585	0.550454	0.665	0.763291	-5.95	0.000668496
0.06	0.848809	5.935	0.000783887	1.54	0.558794	0.715	0.754752	-6.005	0.000785518
0.03	0.850582	5.98	0.000892199	1.495	0.568823	0.745	0.745177	-6.035	0.000896397
0	0.850085	6.015	0.000986652	1.465	0.578426	0.78	0.738511	-6.065	0.000990113
-0.04	0.851759	6.055	0.00107233	1.435	0.586312	0.815	0.730511	-6.11	0.00107136
-0.09	0.850199	6.085	0.0011475	1.395	0.59373	0.87	0.721603	-6.14	0.00114458
-0.115	0.849745	6.125	0.00121013	1.35	0.604738	0.895	0.713092	-6.175	0.00120616
-0.14	0.849418	6.155	0.00126516	1.32	0.610511	0.93	0.703872	-6.215	0.00125986
-0.18	0.84122	6.2	0.00131191	1.285	0.620667	0.965	0.69739	-6.25	0.00130716
-0.22	0.841972	6.235	0.00135017	1.25	0.630695	1.01	0.688794	-6.295	0.00134641
-0.255	0.840284	6.27	0.00138262	1.21	0.639376	1.04	0.680099	-6.32	0.00137719
-0.29	0.834525	6.31	0.00140887	1.165	0.648596	1.08	0.671447	-6.36	0.00140241
-0.335	0.828199	6.355	0.00143062	1.135	0.65678	1.11	0.662482	-6.405	0.00142315
-0.365	0.823929	6.385	0.00144559	1.105	0.666809	1.15	0.654369	-6.445	0.00143811
-0.42	0.817021	6.425	0.00145601	1.065	0.673007	1.195	0.645745	-6.465	0.00144774
-0.44	0.812638	6.455	0.00146423	1.02	0.681418	1.23	0.63739	-6.505	0.00145374
-0.48	0.805305	6.51	0.00146755	0.995	0.690851	1.265	0.628652	-6.545	0.00145735
-0.52	0.798582	6.535	0.0014681	0.955	0.699291	1.305	0.619603	-6.58	0.00145757
-0.565	0.791319	6.57	0.00146494	0.915	0.703305	1.34	0.612298	-6.615	0.00145726
-0.59	0.784582	6.6	0.00145841	0.865	0.716071	1.375	0.604809	-6.655	0.00145244
-0.625	0.776936	6.645	0.00145146	0.84	0.725461	1.41	0.593532	-6.69	0.00144391
-0.665	0.768397	6.68	0.00144292	0.8	0.732113	1.44	0.585759	-6.725	0.00143359
-0.7	0.761021	6.71	0.00143199	0.775	0.740894	1.48	0.577532	-6.77	0.00142379
-0.74	0.753206	6.745	0.00142058	0.725	0.748695	1.52	0.568426	-6.79	0.0014125
-0.775	0.745106	6.79	0.00140574	0.695	0.755333	1.55	0.560227	-6.83	0.00139976
-0.815	0.737801	6.825	0.00139177	0.665	0.765716	1.59	0.549475	-6.87	0.00138492
-0.85	0.729645	6.855	0.00137526	0.615	0.767957	1.62	0.542539	-6.91	0.00136652
-0.895	0.720454	6.905	0.00135906	0.58	0.778184	1.665	0.534326	-6.94	0.00134816
-0.93	0.713433	6.925	0.00134231	0.54	0.786057	1.695	0.525504	-6.98	0.00133074
-0.96	0.704908	6.98	0.00132376	0.515	0.789631	1.73	0.517291	-7.025	0.00131216
-0.985	0.696738	7.01	0.00130451	0.48	0.799121	1.765	0.508397	-7.055	0.00129284
-1.045	0.688482	7.04	0.00128454	0.435	0.806482	1.82	0.499121	-7.1	0.0012725
-1.075	0.68044	7.075	0.00126359	0.39	0.812667	1.85	0.489376	-7.13	0.00125254
-1.105	0.671348	7.125	0.00124279	0.36	0.819546	1.885	0.481305	-7.17	0.00123218
-1.135	0.66383	7.155	0.00122221	0.33	0.825021	1.915	0.472624	-7.21	0.00121498
-1.175	0.655121	7.19	0.00120278	0.29	0.829645	1.96	0.463475	-7.245	0.00119532
-1.205	0.646043	7.23	0.00118102	0.245	0.834908	1.99	0.453787	-7.28	0.0011753
-1.245	0.638865	7.275	0.00115766	0.215	0.834113	2.02	0.445319	-7.315	0.00115393
-1.275	0.63044	7.3	0.00113613	0.18	0.842723	2.06	0.437177	-7.345	0.00113241
-1.305	0.622099	7.34	0.00111431	0.145	0.84556	2.105	0.426638	-7.38	0.00111338
-1.36	0.614057	7.37	0.0010954	0.105	0.843716	2.14	0.418241	-7.42	0.00109223
-1.395	0.605277	7.405	0.00107743	0.06	0.851305	2.175	0.408837	-7.45	0.00107206
-1.425	0.594227	7.45	0.00105773	0.03	0.850482	2.215	0.400142	-7.5	0.00105038
-1.455	0.587291	7.475	0.00103628	0	0.851234	2.25	0.391064	-7.525	0.00103047
-1.505	0.57827	7.515	0.00101552	-0.03	0.85278	2.29	0.382227	-7.57	0.00100963
-1.54	0.56973	7.55	0.000995305	-0.085	0.851191	2.325	0.373546	-7.61	0.000988723
-1.57	0.559319	7.6	0.00097495	-0.12	0.84783	2.355	0.365206	-7.65	0.000971333
-1.605	0.550908	7.63	0.000954397	-0.15	0.84634	2.395	0.358113	-7.68	0.00095356
-1.64	0.543064	7.66	0.00093573	-0.18	0.839532	2.425	0.348	-7.71	0.000935617
-1.685	0.532738	7.7	0.000916199	-0.22	0.840369	2.465	0.339801	-7.745	0.000916979
-1.715	0.523362	7.74	0.000899957	-0.265	0.836411	2.5	0.330709	-7.775	0.000897787
-1.755	0.514936	7.775	0.000882496	-0.295	0.831532	2.535	0.321291	-7.82	0.000879135
-1.79	0.506993	7.805	0.000864014	-0.33	0.826057	2.58	0.312482	-7.85	0.000861305
-1.83	0.497333	7.84	0.000845986	-0.365	0.821191	2.615	0.304043	-7.885	0.000843858
-1.865	0.489319	7.88	0.00082827	-0.405	0.814652	2.645	0.294596	-7.93	0.000826624
-1.89	0.480085	7.925	0.000811887	-0.44	0.807915	2.685	0.286766	-7.965	0.000811177
-1.935	0.472383	7.96	0.000796596	-0.475	0.799617	2.735	0.267237	-7.995	0.000796255
-1.98	0.462468	7.995	0.000782071	-0.51	0.795631	2.8	0.258715	-8.035	0.000781759
-2.01	0.453319	8.015	0.000765972	-0.565	0.78783	2.84	0.249423	-8.065	0.000765688
-2.04	0.443688	8.07	0.000749418	-0.605	0.778794	2.875	0.240685	-8.105	0.000749773
-2.08	0.435617	8.095	0.000733787	-0.63	0.772752	2.92	0.232277	-8.145	0.000735305
-2.12	0.426227	8.13	0.000718298	-0.66	0.762738	2.945	0.223349	-8.185	0.000719532
-2.155	0.415617	8.16	0.00070339	-0.71	0.756482	2.985	0.214011	-8.22	0.000705518
-2.19	0.407887	8.2	0.000689106	-0.74	0.748624	3.025	0.205301	-8.26	0.000691291
-2.225	0.398837	8.245	0.000675291	-0.775	0.73983	3.065	0.197075	-8.285	0.000676028
-2.265	0.388596	8.28	0.000661404	-0.815	0.73227	3.1	0.187972	-8.335	0.000662865
-2.31	0.380525	8.32	0.000647461	-0.86	0.722865	3.135	0.179624	-8.365	0.000649362
-2.335	0.372255	8.355	0.000634879	-0.9	0.711858	3.17	0.170574	-8.405	0.000636723
-2.37	0.362496	8.395	0.000621972	-0.925	0.706894	3.215	0.163784	-8.445	0.000623291
-2.41	0.351816	8.425	0.000610071	-0.96	0.697901	3.245	0.15395	-8.475	0.000611035
-2.465	0.342865	8.465	0.000597688	-1	0.690709	3.285	0.145365	-8.515	0.00059878
-2.49	0.335277	8.505	0.000585262	-1.045	0.68227	3.325	0.13773	-8.555	0.000585929
-2.525	0.324894	8.555	0.000572851	-1.07	0.672993	3.365	0.130139	-8.595	0.000573007
-2.555	0.316369	8.59	0.00056061	-1.105	0.664922	3.395	0.121485	-8.63	0.000560809
-2.61	0.306128	8.61	0.000549645	-1.145	0.654936	3.435	0.114067	-8.67	0.00055017
-2.64	0.298156	8.645	0.000537702	-1.2	0.642383	3.47	0.106732	-8.695	0.000538
-2.675	0.288312	8.695	0.000526936	-1.225	0.636397	3.5	0.100655	-8.745	0.000526809
-2.71	0.26885	8.735	0.000516028	-1.26	0.629929	3.545	0.0932099	-8.775	0.000517135
-2.78	0.26238	8.765	0.000505447	-1.29	0.619972	3.57	0.0866355	-8.805	0.000506908
-2.825	0.25301	8.795	0.00049539	-1.345	0.610511	3.61	0.0802809	-8.84	0.000497787
-2.855	0.243979	8.835	0.000484894	-1.375	0.603106	3.645	0.073766	-8.875	0.000489007
-2.89	0.235024	8.88	0.000475773	-1.405	0.594539	3.695	0.0679957	-8.915	0.000480113
-2.94	0.22655	8.91	0.000466993	-1.445	0.584383	3.72	0.063034	-8.955	0.000471106
-2.97	0.217591	8.945	0.000458426	-1.475	0.57166	3.755	0.0579078	-8.99	0.000461191
-3.01	0.208386	8.98	0.000449518	-1.525	0.566638	3.795	0.0533546	-9.025	0.000452213
-3.04	0.199922	9.025	0.000441887	-1.56	0.556879	3.835	0.0484709	-9.07	0.000444369
-3.09	0.190799	9.055	0.000433801	-1.59	0.547801	3.88	0.0448567	-9.1	0.000436553
-3.125	0.18175	9.09	0.000426426	-1.625	0.539532	3.905	0.0410028	-9.15	0.000428582
-3.155	0.173786	9.12	0.000419206	-1.67	0.531234	3.935	0.0374993	-9.17	0.000421191
-3.19	0.165888	9.165	0.000411702	-1.7	0.521035	3.98	0.0345645	-9.22	0.000413801
-3.23	0.157689	9.2	0.000403291	-1.735	0.511106	4.02	0.0318099	-9.25	0.000406312
-3.275	0.148108	9.235	0.000395447	-1.78	0.501957	4.055	0.0291489	-9.29	0.000398284
-3.3	0.140522	9.265	0.000387943	-1.815	0.492766	4.09	0.0244807	-9.325	0.000390894
-3.345	0.13194	9.315	0.000380241	-1.845	0.484922	4.17	0.0230652	-9.355	0.000384284
-3.38	0.125204	9.345	0.000372993	-1.88	0.473872	4.2	0.0212352	-9.39	0.00037661
-3.425	0.117827	9.385	0.000365504	-1.915	0.466979	4.235	0.0196854	-9.44	0.000369106
-3.46	0.111342	9.415	0.00035827	-1.965	0.459418	4.27	0.0182665	-9.47	0.00036234
-3.49	0.104464	9.455	0.000351277	-2	0.450156	4.325	0.0170472	-9.51	0.000355262
-3.52	0.0966241	9.49	0.000344809	-2.03	0.440965	4.365	0.016005	-9.555	0.000348652
-3.55	0.0902156	9.52	0.000339957	-2.065	0.432298	4.4	0.015165	-9.58	0.000342355
-3.6	0.084027	9.56	0.000333475	-2.11	0.422255	4.425	0.0141899	-9.62	0.000336284
-3.63	0.0779262	9.59	0.000327234	-2.145	0.414184	4.465	0.0133791	-9.65	0.000331064
-3.67	0.072122	9.64	0.000321021	-2.18	0.403645	4.51	0.0126362	-9.7	0.000325234
-3.705	0.0656454	9.685	0.000315617	-2.21	0.395816	4.535	0.0118738	-9.725	0.000319418
-3.745	0.0617716	9.71	0.000311078	-2.25	0.387064	4.565	0.0111726	-9.77	0.000312936
-3.775	0.0564426	9.74	0.000305177	-2.295	0.376738	4.605	0.0104206	-9.8	0.000307716
-3.815	0.0515631	9.785	0.000300695	-2.32	0.369461	4.645	0.00995475	-9.835	0.000302667
-3.845	0.0472865	9.815	0.000295191	-2.365	0.359688	4.675	0.00932511	-9.865	0.000297759
-3.895	0.0435234	9.85	0.000289801	-2.405	0.350057	4.71	0.00889801	-9.91	0.00029244
-3.93	0.0401064	9.895	0.000284794	-2.45	0.340908	4.75	0.00852723	-9.945	0.000287319
-3.96	0.0368383	9.925	0.000275948	-2.48	0.331887	4.79	0.00794454	-9.98	0.000278372
-3.995	0.0337362	10	0.000272194	-2.51	0.323603	4.82	0.00765305	-10.065	0.000273835
-4.045	0.0310369	10.03	0.000268026	-2.55	0.313844	4.86	0.0072627	-10.09	0.000269977
-4.085	0.0290227	10.065	0.00026379	-2.59	0.30278	4.9	0.00693674	-10.125	0.000265872
-4.115	0.0243573	10.11	0.000258183	-2.63	0.297021	4.94	0.00669603	-10.17	0.000261878
-4.185	0.0225645	10.15	0.000253772	-2.665	0.288525	4.97	0.00637348	-10.21	0.000258576
-4.23	0.0211513	10.18	0.000250237	-2.69	0.269787	5	0.00611716	-10.24	0.000254626
-4.265	0.0196372	10.215	0.000246397	-2.765	0.262201	5.05	0.00585645	-10.275	0.00025218
-4.295	0.0185102	10.265	0.000242428	-2.805	0.253312	5.085	0.00557021	-10.3	0.000248384
-4.33	0.0171908	10.3	0.000238485	-2.84	0.244691	5.12	0.00540823	-10.345	0.000243847
-4.375	0.0161299	10.325	0.000235881	-2.875	0.236621	5.15	0.00513404	-10.38	0.000239946
-4.405	0.0149878	10.36	0.000233075	-2.91	0.22775	5.19	0.00492652	-10.41	0.000236189
-4.44	0.0143512	10.41	0.000229098	-2.95	0.220332	5.23	0.00470284	-10.45	0.00023259
-4.475	0.0134179	10.44	0.000226026	-2.98	0.212386	5.275	0.0045766	-10.5	0.000228789
-4.515	0.0126567	10.48	0.000222433	-3.005	0.203896	5.3	0.00433248	-10.53	0.000225028
-4.555	0.0118672	10.515	0.000218834	-3.04	0.194529	5.34	0.0041156	-10.565	0.000221519
-4.585	0.0112692	10.55	0.000215111	-3.09	0.184967	5.375	0.00399376	-10.6	0.000218413
-4.625	0.0106545	10.595	0.000212513	-3.12	0.177183	5.415	0.0039027	-10.65	0.000215145
-4.675	0.0100597	10.625	0.000208999	-3.15	0.169447	5.45	0.00372099	-10.675	0.000212352
-4.705	0.00973589	10.66	0.000205335	-3.19	0.161014	5.485	0.00350979	-10.71	0.000208333
-4.73	0.00910667	10.7	0.000202444	-3.22	0.151793	5.52	0.00335745	-10.75	0.000205712
-4.77	0.00867801	10.75	0.000200072	-3.265	0.145194	5.56	0.00326766	-10.785	0.000202424
-4.805	0.00821759	10.78	0.000197245	-3.3	0.136589	5.6	0.0031973	-10.825	0.000199072
-4.84	0.00798582	10.81	0.000194033	-3.34	0.129913	5.63	0.00305277	-10.87	0.000195904
-4.88	0.00758823	10.84	0.000191501	-3.385	0.122573	5.67	0.00292965	-10.895	0.000193516
-4.905	0.00724099	10.87	0.000188091	-3.42	0.115729	5.715	0.00287064	-10.93	0.000190315
-4.95	0.00690199	10.915	0.000185509	-3.45	0.107635	5.75	0.00023507	-10.975	0.00018701
-4.995	0.00660823	10.95	0.000182238	-3.485	0.10136	5.855	0.00055444	-11.015	0.000183589
-5.015	0.00630511	10.985	0.000180391	-3.515	0.0941305	5.925	0.000676241	-11.045	0.000181562
-5.065	0.00598326	11.025	0.000177823	-3.57	0.0872142	5.975	0.000793433	-11.085	0.000179739
-5.095	0.00579035	11.07	0.000176322	-3.605	0.0820511	6.005	0.000897135	-11.13	0.000178133
-5.15	0.00551801	11.095	0.00017393	-3.635	0.0757121	6.045	0.000990426	-11.16	0.000175271
-5.18	0.00534128	11.135	0.000171427	-3.66	0.0700199	6.08	0.00107001	-11.205	0.000173298
-5.205	0.00504482	11.17	0.000168696	-3.7	0.0639376	6.12	0.00114113	-11.245	0.000170757
-5.25	0.0048339	11.225	0.000166852	-3.745	0.0589816	6.155	0.00120238	-11.275	0.000168715
-5.295	0.00469716	11.25	0.00016524	-3.77	0.0546624	6.19	0.0012565	-11.305	0.000167718
-5.325	0.00449986	11.29	0.000162904	-3.8	0.0498894	6.225	0.00130237	-11.345	0.000165811
-5.355	0.0043556	11.32	0.000160563	-3.845	0.0461504	6.265	0.00134187	-11.375	0.000163823
-5.39	0.00417617	11.37	0.000158986	-3.885	0.0423475	6.305	0.00137288	-11.415	0.000162955
-5.42	0.00404	11.405	0.000157287	-3.915	0.0388567	6.34	0.00139824	-11.445	0.000160587
-5.465	0.00384922	11.435	0.000155116	-3.955	0.0354638	6.38	0.00141801	-11.485	0.000158365
-5.5	0.0037373	11.465	0.000152614	-3.985	0.0328014	6.415	0.00143278	-11.525	0.000156406
-5.535	0.00364043	11.51	0.000151542	-4.025	0.0304894	6.45	0.00144461	-11.56	0.000154352
-5.575	0.0035044	11.555	0.000149387	-4.065	0.0284837	6.49	0.00145045	-11.605	0.00015298
-5.62	0.00331674	11.58	0.000148262	-4.095	0.0239462	6.53	0.00145424	-11.635	0.000150496
-5.65	0.00321702	11.62	0.000146173	-4.18	0.0224279	6.56	0.00145471	-11.67	0.000147942
-5.68	0.00310496	11.645	0.000143504	-4.21	0.0209241	6.6	0.0014524	-11.705	0.000146665
-5.72	0.00297461	11.7	0.000142148	-4.245	0.0193174	6.64	0.00144562	-11.755	0.000144452
-5.765	0.00294638	11.735	0.000140695	-4.28	0.017937	6.675	0.00143911	-11.785	0.000142167
-5.8	0.00285362	11.765	0.000138991	-4.325	0.0170406	6.715	0.00142959	-11.825	0.000140264
-5.83	0.000233491	11.8	0.000137665	-4.355	0.0157511	6.75	0.00141847	-11.855	0.000139065
-5.935	0.00053634	11.835	0.000135298	-4.385	0.014766	6.785	0.00140333	-11.895	0.000137087
-5.995	0.000666851	11.875	0.000133312	-4.425	0.01398	6.83	0.00138738	-11.935	0.000135994
-6.04	0.000783433	11.915	0.000131753	-4.465	0.0132813	6.87	0.00137404	-11.97	0.00013402
-6.085	0.000887092	11.935	0.000130407	-4.5	0.0123811	6.9	0.0013565	-12.005	0.000132833
-6.115	0.000979716	11.985	0.000128945	-4.545	0.0118387	6.93	0.00133946	-12.05	0.00013125
-6.145	0.00106174	12.02	0.00012754	-4.57	0.011081	6.975	0.00132113	-12.08	0.000129652
-6.185	0.00113406	12.045	0.000125871	-4.61	0.0105454	7.015	0.00130329	-12.11	0.00012835
-6.23	0.00119716	12.085	0.000125011	-4.655	0.00991787	7.04	0.00128671	-12.155	0.000127396
-6.265	0.00125043	12.12	0.00012414	-4.685	0.00947035	7.075	0.00126801	-12.19	0.000126204
-6.295	0.00129532	12.165	0.000122203	-4.715	0.00907759	7.115	0.00124826	-12.22	0.000124759
-6.335	0.00133313	12.2	0.000121149	-4.745	0.00855972	7.16	0.00122816	-12.26	0.000122657
-6.385	0.00136523	12.235	0.000119132	-4.795	0.00813957	7.185	0.00120838	-12.3	0.000121779
-6.415	0.00139309	12.265	0.000118465	-4.825	0.00775333	7.215	0.00118851	-12.33	0.000120111
-6.45	0.00141387	12.315	0.000116789	-4.865	0.00745333	7.25	0.00116538	-12.375	0.000118628
-6.48	0.00142848	12.355	0.0001156	-4.905	0.00707759	7.295	0.0011441	-12.4	0.000117342
-6.515	0.00144038	12.385	0.000113461	-4.935	0.00686553	7.33	0.00112233	-12.445	0.00011554
-6.555	0.00144858	12.415	0.000112726	-4.975	0.00642057	7.36	0.00110057	-12.475	0.000114501
-6.6	0.00145335	12.465	0.000111809	-5.025	0.0062356	7.395	0.00107945	-12.52	0.000112929
-6.635	0.00145374	12.495	0.000110851	-5.055	0.00589277	7.44	0.00105894	-12.55	0.000111827
-6.67	0.00145167	12.53	0.000109799	-5.09	0.00559234	7.48	0.00104065	-12.59	0.000110546
-6.715	0.00144643	12.565	0.000108631	-5.12	0.00546752	7.51	0.0010236	-12.62	0.000109523
-6.75	0.0014398	12.6	0.000107567	-5.165	0.0052017	7.545	0.0010034	-12.665	0.000108607
-6.78	0.00143162	12.645	0.000106557	-5.195	0.00494879	7.57	0.000984596	-12.7	0.000107207
-6.82	0.0014202	12.675	0.000105111	-5.23	0.00476284	7.62	0.000966213	-12.745	0.000106067
-6.865	0.00140689	12.71	0.00010433	-5.275	0.00464752	7.655	0.000946383	-12.78	0.000104935
-6.9	0.00139235	12.75	0.000102706	-5.305	0.0044356	7.69	0.000927475	-12.81	0.000104682
-6.93	0.00137803	12.795	0.000102302	-5.34	0.00427433	7.725	0.000909376	-12.85	0.00010334
-6.965	0.00136118	12.825	0.000101437	-5.375	0.00417475	7.77	0.00089278	-12.89	0.000102399
-7.015	0.00134294	12.86	0.000100465	-5.415	0.00399816	7.81	0.000876397	-12.93	0.000102187
-7.045	0.00132607	12.895	9.90596e-05	-5.45	0.00381262	7.845	0.000858397	-12.96	0.000101325
-7.08	0.0013061	12.945	9.8495e-05	-5.485	0.00361362	7.875	0.000841376	-12.99	0.000100858
-7.11	0.00128891	12.97	9.73518e-05	-5.52	0.0036139	7.91	0.000823078	-13.02	9.99631e-05
-7.145	0.00127077	13.01	9.66709e-05	-5.56	0.00346298	7.945	0.000805787	-13.055	9.97887e-05
-7.18	0.00125115	13.04	9.59418e-05	-5.6	0.00335816	7.98	0.000789121	-13.09	9.87021e-05
-7.22	0.00123054	13.09	9.44766e-05	-5.64	0.00310979	8.01	0.000772156	-13.13	9.78709e-05
-7.25	0.0012115	13.125	9.41787e-05	-5.67	0.00308298	8.045	0.000756766	-13.17	9.73957e-05
-7.29	0.00119162	13.16	9.31787e-05	-5.705	0.00297844	8.08	0.00074173	-13.205	9.54227e-05
-7.335	0.00117143	13.195	9.24837e-05	-5.75	0.00291645	8.12	0.000726582	-13.245	9.48766e-05
-7.365	0.00115075	13.235	9.16298e-05	-5.785	0.000236182	8.155	0.000712369	-13.28	9.43574e-05
-7.4	0.00113116	13.27	9.08766e-05	-5.89	0.000543078	8.19	0.000698312	-13.32	9.31475e-05
-7.445	0.00111085	13.295	8.99206e-05	-5.965	0.00066827	8.225	0.000684014	-13.35	9.23291e-05
-7.49	0.00109021	13.335	8.96128e-05	-5.995	0.000777773	8.265	0.000670156	-13.395	9.1322e-05
-7.52	0.00106833	13.37	8.95447e-05	-6.025	0.000883163	8.3	0.000655887	-13.425	9.12567e-05
-7.55	0.00104809	13.41	8.88738e-05	-6.065	0.000977092	8.335	0.000641972	-13.47	9.05191e-05
-7.59	0.00102888	13.44	8.79674e-05	-6.105	0.00106203	8.375	0.000628113	-13.495	8.98837e-05
-7.645	0.00101101	13.48	8.74142e-05	-6.135	0.0011366	8.42	0.000615887	-13.54	8.90411e-05
-7.67	0.000990028	13.51	8.64071e-05	-6.175	0.00120169	8.445	0.000603135	-13.57	8.88255e-05
-7.7	0.000970553	13.55	8.60071e-05	-6.22	0.00125877	8.485	0.000590057	-13.605	8.79234e-05
-7.74	0.000952213	13.59	8.55248e-05	-6.255	0.00130584	8.53	0.000578965	-13.65	8.72411e-05
-7.77	0.000932298	13.62	8.49447e-05	-6.29	0.00134716	8.555	0.000567135	-13.685	8.6356e-05
-7.81	0.000912979	13.66	8.43617e-05	-6.325	0.00138121	8.6	0.000555106	-13.725	8.60184e-05
-7.84	0.000893957	13.7	8.37035e-05	-6.375	0.00141099	8.635	0.000544397	-13.755	8.56766e-05
-7.875	0.000876695	13.745	8.33801e-05	-6.395	0.00143326	8.675	0.000533291	-13.795	8.52369e-05
-7.91	0.000859504	13.77	8.27901e-05	-6.435	0.00144916	8.705	0.000523248	-13.835	8.51007e-05
-7.97	0.000842809	13.805	8.28411e-05	-6.475	0.0014614	8.75	0.000513007	-13.87	8.53773e-05
-8	0.000825291	13.845	8.25277e-05	-6.52	0.00146929	8.785	0.000502539	-13.905	8.47901e-05
-8.025	0.000808809	13.89	8.26567e-05	-6.545	0.00147498	8.815	0.000492468	-13.95	8.40794e-05
-8.065	0.000793348	13.92	8.11106e-05	-6.595	0.00147447	8.855	0.000482397	-13.98	8.3739e-05
-8.095	0.000778823	13.95	8.0278e-05	-6.625	0.00147169	8.9	0.000473801	-14.015	8.30695e-05
-8.14	0.000762865	13.99	8.01078e-05	-6.655	0.0014696	8.93	0.000463702	-14.05	8.25816e-05
-8.17	0.000747305	14.035	7.98582e-05	-6.7	0.00146191	8.97	0.000454652	-14.095	8.18128e-05
-8.205	0.000732823	14.07	7.99277e-05	-6.74	0.00145323	9.01	0.000445589	-14.125	8.16865e-05
-8.24	0.000717404	14.105	7.9505e-05	-6.77	0.00144234	9.05	0.000437135	-14.16	8.14695e-05
-8.285	0.00070434	14.13	7.8722e-05	-6.805	0.00143111	9.08	0.000428014	-14.205	8.14496e-05
-8.315	0.000690326	14.165	7.81206e-05	-6.85	0.00141898	9.115	0.000421589	-14.235	8.02993e-05
-8.34	0.000676738	14.215	7.72525e-05	-6.875	0.00140359	9.16	0.000413277	-14.275	8.00468e-05
-8.38	0.000662383	14.245	7.76766e-05	-6.915	0.00138678	9.185	0.000405532	-14.305	7.86865e-05
-8.415	0.000648908	14.285	7.66723e-05	-6.95	0.00136847	9.225	0.000397957	-14.36	7.7444e-05
-8.455	0.000636511	14.315	7.66255e-05	-7	0.0013479	9.26	0.000390965	-14.38	7.67773e-05
-8.485	0.000624099	14.365	7.58043e-05	-7.03	0.00133045	9.3	0.000384383	-14.42	7.62156e-05
-8.515	0.000612411	14.4	7.53333e-05	-7.06	0.00131026	9.33	0.000376738	-14.42	7.57404e-05
-8.555	0.000600043	14.43	7.53418e-05	-7.1	0.00129128	9.38	0.000370028	-14.42	7.57858e-05
-8.605	0.000587787	14.465	7.48823e-05	-7.13	0.00126966	9.41	0.000362553	-14.42	7.53504e-05
-8.64	0.000576255	14.5	7.45745e-05	-7.17	0.00124996	9.45	0.000355532	-14.42	7.50028e-05
-8.675	0.000564681	14.545	7.41972e-05	-7.205	0.00123078	9.485	0.00034966	-14.42	7.46922e-05
-8.705	0.000552638	14.575	7.46794e-05	-7.24	0.00121203	9.53	0.000343901	-14.42	7.4427e-05
-8.75	0.000542936	14.61	7.40355e-05	-7.275	0.00119091	9.56	0.000337418	-14.42	7.39149e-05
-8.795	0.000532227	14.645	7.44454e-05	-7.32	0.00116956	9.595	0.000331206
-8.825	0.00052173	14.7	7.42326e-05	-7.36	0.00114718	9.63	0.000325504
-8.86	0.000510638	14.73	7.33305e-05	-7.39	0.00112762	9.67	0.00031983
-8.895	0.000500738	14.765	7.28128e-05	-7.425	0.00110835	9.71	0.000314482
-8.945	0.000490057	14.795	7.22922e-05	-7.46	0.00108823	9.74	0.000309078
-8.965	0.000480525	14.845	7.26936e-05	-7.495	0.00106879	9.785	0.000303007
-9	0.000471589	14.875	7.27362e-05	-7.53	0.00104831	9.825	0.000298681
-9.045	0.000462681	14.905	7.18156e-05	-7.56	0.00102803	9.86	0.000292993
-9.09	0.000454326	14.935	7.17163e-05	-7.6	0.00100721	9.89	0.00028783
-9.115	0.000445546	14.965	7.11816e-05	-7.63	0.000987773	9.925	0.000283801
-9.15	0.000437418	15.01	7.08894e-05	-7.68	0.000969461	9.95	0.000274143
-9.19	0.000429163	15.05	7.04851e-05	-7.705	0.000951759	10.03	0.000270672
-9.245	0.000421759	15.085	6.92879e-05	-7.745	0.000934809	10.07	0.000265929
-9.275	0.000414965	15.12	6.88482e-05	-7.785	0.00091644	10.11	0.000260899
-9.3	0.000407418	15.165	6.84624e-05	-7.82	0.000898837	10.14	0.000256658
-9.34	0.000399504	15.205	6.71376e-05	-7.855	0.000882213	10.18	0.000252275
-9.385	0.000392681	15.235	6.71489e-05	-7.89	0.000864723	10.215	0.000248078
-9.43	0.000385887	15.27	6.6644e-05	-7.92	0.000845716	10.25	0.000245081
-9.47	0.000378681	15.32	6.63617e-05	-7.955	0.000828454	10.28	0.000241088
-9.49	0.000372014	15.35	6.69007e-05	-7.995	0.000811319	10.325	0.000237721
-9.53	0.00036522	15.38	6.68113e-05	-8.025	0.000795362	10.35	0.000233356
-9.57	0.000358397	15.42	6.64667e-05	-8.065	0.000779177	10.405	0.000228938
-9.6	0.000351943	15.46	6.65532e-05	-8.105	0.000762894	10.435	0.000225857
-9.64	0.000345206	15.505	6.62227e-05	-8.145	0.000746766	10.48	0.000221887
-9.675	0.000339064	15.535	6.55234e-05	-8.18	0.000731362	10.51	0.000217254
-9.73	0.000332326	15.57	6.53759e-05	-8.22	0.000716454	10.54	0.00021406
-9.77	0.00032627	15.605	6.50397e-05	-8.265	0.000701191	10.58	0.000211006
-9.8	0.000321248	15.65	6.52695e-05	-8.29	0.000687518	10.625	0.000207679
-9.83	0.000315617	15.68	6.52426e-05	-8.335	0.000674638	10.655	0.000204999
-9.875	0.000310482	15.715	6.48553e-05	-8.365	0.000661149	10.69	0.000202054
-9.91	0.000305135	15.75	6.47277e-05	-8.41	0.000647702	10.735	0.000199238
-9.945	0.000300312	15.79	6.48099e-05	-8.445	0.000635972	10.765	0.000195753
-9.975	0.000294723	15.835	6.49106e-05	-8.48	0.00062417	10.8	0.000192655
-10.02	0.000289688	15.86	6.46099e-05	-8.52	0.000611688	10.83	0.000189872
-10.06	0.000284851	15.9	6.47121e-05	-8.555	0.000599929	10.875	0.000186855
-10.09	0.000275835	15.935	6.46752e-05	-8.59	0.000587887	10.9	0.00018399
-10.16	0.000271688	15.99	6.39858e-05	-8.635	0.000575645	10.945	0.000181973
-10.21	0.000266889	16.015	6.44567e-05	-8.665	0.000563787	10.975	0.000179106
-10.24	0.000262149	16.045	6.37206e-05	-8.7	0.000552511	11.015	0.000176252
-10.275	0.000257468	16.08	6.34553e-05	-8.735	0.000541418	11.055	0.00017381
-10.31	0.000253513	16.115	6.37248e-05	-8.765	0.00053061	11.09	0.000171549
-10.355	0.000248634	16.17	6.33801e-05	-8.8	0.000520227	11.12	0.000170041
-10.39	0.000244424	16.2	6.27418e-05	-8.83	0.000511177	11.155	0.000168591
-10.42	0.000240974	16.225	6.30539e-05	-8.875	0.000502369	11.2	0.000166085
-10.46	0.000236912	16.26	6.20709e-05	-8.91	0.000492582	11.23	0.000163654
-10.51	0.000233113	16.305	6.17248e-05	-8.95	0.000484213	11.265	0.00016182
-10.545	0.000229296	16.34	6.15645e-05	-8.98	0.000474411	11.305	0.000159851
-10.57	0.000226982	16.37	6.13021e-05	-9.015	0.000466099	11.345	0.000157627
-10.61	0.0002238	16.4	6.10766e-05	-9.06	0.000457631	11.385	0.000156149
-10.645	0.000220506	16.445	6.08922e-05	-9.1	0.000449021	11.435	0.000154543
-10.685	0.000216776	16.48	6.15121e-05	-9.13	0.000440681	11.435	0.000152972
-10.71	0.000213993	16.515	6.16766e-05	-9.16	0.000434014	11.47	0.000151386
-10.75	0.000211322	16.555	6.10837e-05	-9.2	0.000426496	11.47	0.000149365
-10.78	0.000208231	16.59	6.12496e-05	-9.24	0.000418752	11.47	0.000147278
-10.82	0.000205111	16.64	6.10113e-05	-9.28	0.000411319	11.47	0.000145857
-10.855	0.000202285	16.665	6.13149e-05	-9.31	0.00040356	11.47	0.000144238
-10.895	0.000200071	16.7	6.05518e-05	-9.35	0.000396894	11.47	0.000142857
-10.93	0.000197433	16.735	6.01589e-05	-9.385	0.000389688	11.47	0.000142409
-10.98	0.000194475	16.765	6.00596e-05	-9.425	0.000382199	11.47	0.000141342
-11.01	0.000192379	16.815	5.92014e-05	-9.46	0.000374057
-11.04	0.000189824	16.855	5.91078e-05	-9.5	0.000367021
-11.08	0.00018653	16.885	5.87872e-05	-9.53	0.000359943
-11.12	0.000183874	16.92	5.85702e-05	-9.58	0.000352809
-11.155	0.00018055	16.955	5.81688e-05	-9.61	0.000347574
-11.195	0.000177766	16.985	5.81291e-05	-9.65	0.000340823
-11.225	0.000175169	17.025	5.83631e-05	-9.685	0.000334312
-11.265	0.000173018	17.055	5.82227e-05	-9.725	0.000328539
-11.315	0.000170596	17.11	5.82383e-05	-9.76	0.000323007
-11.345	0.000167999	17.14	5.75376e-05	-9.795	0.00031756
-11.375	0.00016624	17.175	5.73943e-05	-9.835	0.000311787
-11.415	0.000164052	17.205	5.68525e-05	-9.87	0.000306085
-11.46	0.000161203	17.255	5.69943e-05	-9.92	0.00030095
-11.49	0.000159546	17.285	5.66936e-05	-9.94	0.000295489
-11.525	0.00015716	17.32	5.67135e-05	-9.98	0.000290014
-11.56	0.000154811	17.35	5.62e-05	-10.02	0.000285007
-11.615	0.000152277	17.395	5.61929e-05	-10.055	0.000275234
-11.62	0.000150397	17.425	5.62241e-05	-10.12	0.00027153
-11.62	0.000148325	17.46	5.52156e-05	-10.15	0.000268067
-11.62	0.000147031	17.495	5.5417e-05	-10.19	0.00026373
-11.62	0.000146319	17.535	5.48014e-05	-10.22	0.000260464
-11.62	0.000145491	17.575	5.48284e-05	-10.26	0.00025525
-11.62	0.000144735	17.605	5.49957e-05	-10.295	0.00025142
-11.62	0.000143077	17.645	5.47915e-05	-10.335	0.000246184
-11.62	0.000142591	17.68	5.43191e-05	-10.37	0.00024214
		17.72	5.4295e-05	-10.405	0.000238932
		17.76	5.46241e-05	-10.44	0.000235929
		17.785	5.48383e-05	-10.47	0.000232417
		17.83	5.39972e-05	-10.52	0.000228467
		17.875	5.36028e-05	-10.555	0.000225165
		17.915	5.35262e-05	-10.59	0.000221373
		17.94	5.29801e-05	-10.63	0.000217845
		17.98	5.30752e-05	-10.665	0.000214444
		18.02	5.28596e-05	-10.705	0.000211413
		18.065	5.31872e-05	-10.735	0.000209024
		18.09	5.29064e-05	-10.775	0.000205644
		18.125	5.34596e-05	-10.8	0.000202556
		18.16	5.23234e-05	-10.845	0.000200101
		18.21	5.26184e-05	-10.875	0.000196786
		18.24	5.30837e-05	-10.92	0.000193867
		18.27	5.31645e-05	-10.945	0.000190684
		18.31	5.27603e-05	-10.985	0.000188001
		18.345	5.30227e-05	-11.02	0.000185498
		18.39	5.33277e-05	-11.065	0.000182828
		18.425	5.33064e-05	-11.09	0.000180445
		18.46	5.3034e-05	-11.13	0.00017735
		18.5	5.21702e-05	-11.175	0.000175504
		18.54	5.2e-05	-11.2	0.000174071
		18.57	5.21915e-05	-11.24	0.000172146
		18.61	5.22823e-05	-11.275	0.000169565
		18.655	5.22936e-05	-11.325	0.000167142
		18.69	5.28638e-05	-11.345	0.000164957
		18.715	5.27348e-05	-11.395	0.000162765
		18.755	5.29092e-05	-11.425	0.000160603
		18.78	5.24837e-05	-11.455	0.000158308
		18.79	5.26525e-05	-11.5	0.000156082
		18.79	5.22369e-05	-11.545	0.000155235
		18.79	5.2522e-05	-11.565	0.000153759
		18.79	5.23943e-05	-11.61	0.000151912
		18.79	5.18979e-05	-11.645	0.000150372
		18.79	5.20255e-05	-11.68	0.000148287
		18.79	5.18837e-05	-11.72	0.000146577
				-11.75	0.000145349
				-11.795	0.000143241
				-11.825	0.000141367
				-11.87	0.000139312
				-11.905	0.000137721
				-11.95	0.000136441
				-11.98	0.000134861
				-12.025	0.000133174
				-12.06	0.00013156
				-12.095	0.000129738
				-12.135	0.000127943
				-12.16	0.000126091
				-12.205	0.000124851
				-12.235	0.000123593
				-12.27	0.000122511
				-12.305	0.000120888
				-12.34	0.000119814
				-12.38	0.00011859
				-12.42	0.000117329
				-12.45	0.00011633
				-12.49	0.000115871
				-12.53	0.000115311
				-12.57	0.00011413
				-12.6	0.000112841
				-12.645	0.000112078
				-12.67	0.000110637
				-12.705	0.000109804
				-12.745	0.000108579
				-12.77	0.000107349
				-12.815	0.000106712
				-12.855	0.000105399
				-12.89	0.000104397
				-12.925	0.000103401
				-12.965	0.000102702
				-12.995	0.000101491
				-13.025	0.00010013
				-13.065	9.90865e-05
				-13.1	9.83149e-05
				-13.14	9.71915e-05
				-13.175	9.58766e-05
				-13.215	9.5373e-05
				-13.245	9.45674e-05
				-13.295	9.40142e-05
				-13.325	9.30596e-05
				-13.365	9.26794e-05
				-13.4	9.20596e-05
				-13.44	9.17362e-05
				-13.475	9.02922e-05
				-13.515	8.88809e-05
				-13.565	8.80255e-05
				-13.585	8.77574e-05
				-13.625	8.70667e-05
				-13.655	8.6261e-05
				-13.7	8.58482e-05
				-13.735	8.5356e-05
				-13.765	8.52071e-05
				-13.795	8.4983e-05
				-13.825	8.38624e-05
				-13.87	8.33574e-05
				-13.905	8.33262e-05
				-13.935	8.33844e-05
				-13.97	8.32681e-05
				-14.01	8.28085e-05
				-14.05	8.16397e-05
				-14.08	8.22638e-05
				-14.12	8.15319e-05
				-14.16	8.04596e-05
				-14.205	7.95574e-05
				-14.23	7.90667e-05
				-14.27	7.90738e-05
				-14.315	7.83461e-05
				-14.335	7.75745e-05
				-14.38	7.65504e-05
				-14.415	7.66241e-05
				-14.45	7.56837e-05
				-14.49	7.49759e-05
				-14.52	7.47518e-05
				-14.56	7.40255e-05
				-14.6	7.37433e-05
				-14.635	7.35574e-05
				-14.68	7.34156e-05
				-14.705	7.30426e-05
				-14.745	7.27362e-05
				-14.78	7.24227e-05
				-14.81	7.19021e-05
				-14.845	7.20993e-05
				-14.88	7.17816e-05
				-14.915	7.1261e-05
				-14.955	7.07277e-05
				-14.99	7.05475e-05
				-15.025	6.98553e-05
				-15.055	6.95248e-05
				-15.1	6.91078e-05
				-15.135	6.87376e-05
				-15.175	6.83206e-05
				-15.205	6.80723e-05
				-15.235	6.79206e-05
				-15.275	6.79163e-05
				-15.31	6.76383e-05
				-15.35	6.74894e-05
				-15.385	6.71546e-05
				-15.425	6.71915e-05
				-15.465	6.63957e-05
				-15.495	6.64028e-05
				-15.535	6.61206e-05
				-15.575	6.56511e-05
				-15.62	6.5383e-05
				-15.65	6.48383e-05
				-15.685	6.49121e-05
				-15.72	6.47149e-05
				-15.755	6.43787e-05
				-15.795	6.41092e-05
				-15.83	6.36028e-05
				-15.86	6.30936e-05
				-15.895	6.35092e-05
				-15.935	6.36908e-05
				-15.965	6.36397e-05
				-15.995	6.30071e-05
				-16.045	6.24071e-05
				-16.07	6.23418e-05
				-16.105	6.14128e-05
				-16.145	6.14255e-05
				-16.17	6.12794e-05
				-16.21	6.10014e-05
				-16.26	6.11021e-05
				-16.29	6.10326e-05
				-16.325	6.1105e-05
				-16.37	6.09872e-05
				-16.41	6.16922e-05
				-16.44	6.07816e-05
				-16.47	6.04255e-05
				-16.515	6.05972e-05
				-16.555	5.95674e-05
				-16.57	5.92241e-05
				-16.575	5.88383e-05
				-16.575	5.84028e-05
				-16.575	5.85858e-05
				-16.575	5.81433e-05
				-16.575	5.84809e-05
				-16.575	5.83674e-05
				-16.575	5.81844e-05

## Sheet: Original data of WCE
Original data of WCE
1#		2#		3#		4#		5#
Theta(arcsec.)	Refelctivity intensity(a.u)	Theta(arcsec.)	Refelctivity intensity(a.u)	Theta(arcsec.)	Refelctivity intensity(a.u)	Theta(arcsec.)	Refelctivity intensity(a.u)	Theta(arcsec.)	Refelctivity intensity(a.u)
-9.67	0.000198868	9.135	0.000273153	-11.595	0.000109028	11.48	0.000112767	-12.38	8.84723e-05
-9.64	0.000199679	9.115	0.00027314	-11.57	0.000109014	11.46	0.000112901	-12.35	8.8305e-05
-9.6	0.000200119	9.075	0.000273678	-11.545	0.000108525	11.42	0.00011217	-12.305	8.83574e-05
-9.57	0.00020016	9.04	0.000274152	-11.51	0.000108401	11.38	0.000113122	-12.265	8.85461e-05
-9.53	0.000199572	9.005	0.000274244	-11.47	0.000108359	11.33	0.000113668	-12.24	8.85574e-05
-9.49	0.000200682	8.965	0.000274172	-11.425	0.000108959	11.29	0.00011359	-12.205	8.88794e-05
-9.455	0.000199967	8.93	0.000273939	-11.395	0.000108997	11.25	0.000113757	-12.16	8.89447e-05
-9.42	0.000200874	8.895	0.000275191	-11.365	0.000109516	11.22	0.000114383	-12.12	8.92383e-05
-9.385	0.000200885	8.845	0.000275681	-11.335	0.000109901	11.175	0.000114397	-12.09	8.96128e-05
-9.35	0.000202343	8.815	0.00027707	-11.28	0.000110295	11.14	0.000115013	-12.06	9.01121e-05
-9.32	0.000203123	8.785	0.000278654	-11.245	0.000110139	11.105	0.000115401	-12.005	8.99645e-05
-9.28	0.000204577	8.745	0.000280328	-11.215	0.00011002	11.065	0.000115394	-11.975	9.10014e-05
-9.25	0.000206511	8.695	0.000281843	-11.185	0.000110013	11.02	0.000116352	-11.94	9.06851e-05
-9.215	0.000208035	8.665	0.000285145	-11.155	0.000110816	10.99	0.000117488	-11.905	9.14879e-05
-9.18	0.000208847	8.635	0.000286681	-11.11	0.00011214	10.96	0.000117284	-11.865	9.18738e-05
-9.13	0.000210658	8.595	0.000289034	-11.08	0.000112462	10.92	0.000118616	-11.83	9.19191e-05
-9.105	0.000212797	8.545	0.000291891	-11.035	0.000113133	10.89	0.000119902	-11.795	9.15901e-05
-9.065	0.000214974	8.515	0.000295033	-11	0.000114379	10.85	0.00012013	-11.755	9.21418e-05
-9.035	0.000216618	8.485	0.000302908	-10.965	0.000115726	10.805	0.000120705	-11.73	9.27489e-05
-8.98	0.000218755	8.405	0.000306567	-10.925	0.00011538	10.765	0.000121584	-11.68	9.26908e-05
-8.95	0.000220662	8.36	0.000311135	-10.885	0.000117684	10.74	0.000122176	-11.65	9.33305e-05
-8.915	0.000224197	8.33	0.00031566	-10.845	0.000118064	10.695	0.000123157	-11.61	9.4095e-05
-8.885	0.000227054	8.295	0.000320596	-10.8	0.000119217	10.66	0.000124579	-11.57	9.50142e-05
-8.85	0.000229538	8.25	0.000324496	-10.77	0.000120772	10.63	0.000125052	-11.535	9.59816e-05
-8.805	0.00023259	8.215	0.000330099	-10.735	0.000121804	10.59	0.000126145	-11.5	9.64809e-05
-8.77	0.000236348	8.185	0.000335674	-10.7	0.000122475	10.54	0.000127267	-11.47	9.68411e-05
-8.735	0.000240209	8.145	0.000341404	-10.66	0.000123511	10.505	0.000128609	-11.445	9.7478e-05
-8.695	0.000243783	8.115	0.000346156	-10.625	0.00012499	10.47	0.000130203	-11.405	9.82426e-05
-8.655	0.00024723	8.06	0.000351078	-10.6	0.00012586	10.435	0.000131494	-11.36	0.000100017
-8.625	0.000251662	8.035	0.000357348	-10.57	0.000126794	10.4	0.000132933	-11.335	0.000101026
-8.585	0.000255766	7.995	0.00036356	-10.54	0.000129094	10.355	0.000134455	-11.3	0.000101953
-8.55	0.000260301	7.96	0.000369461	-10.49	0.000130851	10.325	0.000135701	-11.26	0.000103214
-8.505	0.000265145	7.915	0.000376851	-10.46	0.000132136	10.285	0.000136338	-11.215	0.00010402
-8.48	0.000269162	7.885	0.000384553	-10.43	0.00013401	10.255	0.000137545	-11.185	0.000104626
-8.44	0.000274309	7.85	0.000392199	-10.39	0.000135211	10.215	0.000139226	-11.145	0.000105329
-8.405	0.000279522	7.81	0.0004	-10.34	0.000137523	10.185	0.000141011	-11.115	0.000107197
-8.35	0.000284163	7.775	0.000407603	-10.305	0.000139977	10.165	0.000143115	-11.075	0.000108921
-8.325	0.000287633	7.73	0.000416014	-10.265	0.00014215	10.125	0.000144523	-11.045	0.00011027
-8.285	0.000292348	7.7	0.000425546	-10.24	0.000143325	10.08	0.000146492	-11.005	0.000110591
-8.26	0.000297736	7.665	0.000434284	-10.205	0.000145712	10.045	0.000147939	-10.97	0.000111394
-8.215	0.000307319	7.625	0.000443532	-10.165	0.000147077	10.015	0.000150563	-10.935	0.000112423
-8.15	0.000312355	7.58	0.000452426	-10.13	0.000149435	9.985	0.000152597	-10.89	0.000112749
-8.115	0.000318326	7.555	0.000460511	-10.095	0.000150679	9.945	0.000154898	-10.86	0.000114013
-8.065	0.000322723	7.525	0.000469191	-10.06	0.000152399	9.9	0.000156637	-10.825	0.000115045
-8.025	0.000328213	7.49	0.000478851	-10.02	0.000153576	9.87	0.000158774	-10.79	0.000116209
-7.995	0.000333475	7.45	0.000488794	-9.99	0.00015642	9.835	0.000160952	-10.745	0.000117713
-7.955	0.000340355	7.41	0.000499447	-9.96	0.000158116	9.8	0.000164058	-10.715	0.000118862
-7.935	0.000347376	7.38	0.000510085	-9.92	0.000160435	9.755	0.000166013	-10.675	0.000119399
-7.885	0.000353418	7.34	0.000520496	-9.865	0.000162943	9.725	0.000168713	-10.645	0.000121065
-7.85	0.000360553	7.3	0.000532553	-9.84	0.000165482	9.685	0.000171296	-10.605	0.000122468
-7.825	0.000368255	7.255	0.00054383	-9.81	0.000167861	9.655	0.000173888	-10.56	0.000123948
-7.785	0.000375787	7.225	0.000556511	-9.77	0.000170894	9.6	0.000176071	-10.525	0.000125525
-7.745	0.000382709	7.19	0.000568667	-9.74	0.000173904	9.575	0.000178214	-10.495	0.000127417
-7.705	0.000390766	7.15	0.000583121	-9.695	0.000176939	9.54	0.000180711	-10.46	0.00012973
-7.67	0.000398227	7.11	0.000595986	-9.655	0.00017975	9.505	0.000183342	-10.42	0.000131908
-7.63	0.000406511	7.08	0.00060773	-9.62	0.000181711	9.46	0.000186167	-10.38	0.000133908
-7.595	0.000414312	7.04	0.000622156	-9.585	0.000183875	9.425	0.000188824	-10.35	0.000135417
-7.555	0.000423716	7	0.000637305	-9.54	0.000186539	9.39	0.000191843	-10.31	0.000137736
-7.525	0.000432738	6.965	0.000653957	-9.51	0.000189865	9.35	0.000195166	-10.27	0.00013862
-7.495	0.00044173	6.93	0.00067027	-9.47	0.000192671	9.305	0.000198566	-10.24	0.000139435
-7.455	0.000452326	6.89	0.000686511	-9.44	0.000195938	9.275	0.000201661	-10.21	0.00014158
-7.405	0.000460752	6.85	0.000703149	-9.385	0.00019843	9.24	0.000204499	-10.18	0.00014276
-7.375	0.000471858	6.815	0.000720638	-9.355	0.000201087	9.205	0.000207545	-10.14	0.000144626
-7.345	0.000482113	6.79	0.000737844	-9.33	0.000204152	9.165	0.000210542	-10.095	0.000147211
-7.305	0.000492099	6.745	0.000756496	-9.285	0.000208126	9.12	0.000213668	-10.065	0.000149879
-7.27	0.000501787	6.71	0.000774213	-9.25	0.000211918	9.09	0.000216989	-10.03	0.000150791
-7.225	0.000511957	6.67	0.000794397	-9.2	0.000215789	9.06	0.000220034	-9.985	0.000153816
-7.195	0.000521816	6.625	0.000814823	-9.175	0.000218732	9.02	0.00022337	-9.95	0.000156604
-7.165	0.000533248	6.595	0.000836113	-9.135	0.000221952	8.94	0.000231528	-9.92	0.000158318
-7.12	0.000544752	6.56	0.000858624	-9.1	0.000225684	8.905	0.000235045	-9.885	0.000160475
-7.08	0.000555277	6.515	0.000881362	-9.06	0.000229723	8.875	0.000238872	-9.85	0.00016244
-7.05	0.000567844	6.48	0.00090461	-9.025	0.000233583	8.83	0.000242972	-9.81	0.000165455
-7.02	0.000581362	6.445	0.000930142	-8.99	0.000236806	8.795	0.000246525	-9.78	0.000167675
-6.975	0.000593773	6.41	0.000954043	-8.955	0.000241218	8.76	0.000251017	-9.74	0.000170896
-6.935	0.000606085	6.37	0.000977461	-8.9	0.000244955	8.72	0.000255084	-9.7	0.000172614
-6.91	0.000618752	6.33	0.00100129	-8.87	0.000249635	8.69	0.000259372	-9.67	0.000175146
-6.865	0.000633007	6.295	0.0010257	-8.845	0.000253803	8.64	0.000264409	-9.63	0.000177843
-6.83	0.000648979	6.26	0.00105292	-8.805	0.000258772	8.61	0.000268433	-9.59	0.0001806
-6.79	0.000663092	6.215	0.00108064	-8.755	0.000263691	8.575	0.000274078	-9.555	0.000183667
-6.75	0.000679801	6.175	0.00110976	-8.725	0.000268702	8.54	0.000278424	-9.52	0.000185855
-6.72	0.000696142	6.145	0.00114261	-8.69	0.000274082	8.49	0.000283133	-9.475	0.000188613
-6.68	0.000712879	6.105	0.00117694	-8.67	0.000278255	8.46	0.000289233	-9.44	0.00019174
-6.645	0.000729943	6.065	0.00121328	-8.635	0.000284342	8.43	0.00029597	-9.41	0.000195614
-6.6	0.000749021	6.03	0.00124729	-8.59	0.000288213	8.39	0.000306709	-9.37	0.000198457
-6.575	0.000768	5.985	0.00128484	-8.56	0.000292891	8.315	0.000312085	-9.34	0.000202064
-6.535	0.000788539	5.95	0.00132094	-8.525	0.000303121	8.275	0.000317986	-9.305	0.00020504
-6.49	0.000808525	5.915	0.00136116	-8.435	0.000308865	8.24	0.000324085	-9.265	0.000208119
-6.45	0.000831447	5.885	0.00140037	-8.405	0.000313645	8.205	0.000328936	-9.225	0.000211254
-6.42	0.00085217	5.845	0.00144278	-8.375	0.000319617	8.15	0.000334723	-9.19	0.000214762
-6.39	0.000873617	5.805	0.00148526	-8.345	0.000323901	8.13	0.000341773	-9.15	0.000218238
-6.355	0.000896085	5.775	0.00153515	-8.315	0.000329816	8.09	0.000348284	-9.115	0.000222044
-6.31	0.000919972	5.73	0.00158289	-8.27	0.000336482	8.05	0.000355092	-9.08	0.000224502
-6.28	0.00094566	5.685	0.00163135	-8.235	0.000343177	8.005	0.000360993	-9.045	0.000228248
-6.24	0.000972099	5.65	0.0016822	-8.205	0.000348894	7.975	0.000368369	-9.005	0.000231627
-6.21	0.000995674	5.62	0.00173009	-8.16	0.000356156	7.94	0.000376411	-8.975	0.000236521
-6.17	0.00102155	5.585	0.00177688	-8.115	0.000362752	7.905	0.000383688	-8.935	0.000241226
-6.135	0.00104896	5.56	0.00183213	-8.085	0.000369461	7.85	0.000391504	-8.895	0.00024407
-6.1	0.00107692	5.52	0.00188861	-8.055	0.000376865	7.83	0.000399915	-8.86	0.000248844
-6.055	0.00110793	5.495	0.00195026	-8.015	0.000383986	7.79	0.000408241	-8.825	0.000252352
-6.02	0.00114075	5.455	0.00201272	-7.97	0.000391688	7.76	0.00041644	-8.79	0.000257038
-5.98	0.00117304	5.42	0.00208209	-7.935	0.000399035	7.705	0.000425376	-8.75	0.000260845
-5.95	0.00120559	5.375	0.00215077	-7.905	0.000406752	7.675	0.000434128	-8.705	0.000266352
-5.905	0.00124026	5.34	0.00222319	-7.865	0.000414567	7.64	0.000443191	-8.68	0.000272305
-5.87	0.00127699	5.305	0.00229894	-7.815	0.000423461	7.61	0.000452638	-8.645	0.000277566
-5.825	0.00131416	5.265	0.00238094	-7.78	0.00043227	7.58	0.000463163	-8.595	0.000283396
-5.795	0.00135231	5.22	0.00246811	-7.75	0.000441163	7.54	0.000473929	-8.56	0.000288003
-5.76	0.00139302	5.195	0.00255591	-7.725	0.000450043	7.505	0.000483333	-8.535	0.000294051
-5.715	0.00143291	5.155	0.00264784	-7.68	0.000460298	7.47	0.000491418	-8.495	0.000303702
-5.68	0.0014746	5.11	0.00274702	-7.635	0.000471617	7.43	0.000502383	-8.415	0.000308979
-5.645	0.00152196	5.075	0.00285597	-7.605	0.000482128	7.38	0.000513262	-8.38	0.000314851
-5.615	0.00157038	5.04	0.00296437	-7.565	0.000493206	7.34	0.000525532	-8.345	0.000321546
-5.575	0.00161902	5.01	0.0106132	-7.53	0.000503589	7.305	0.000536979	-8.305	0.000327376
-5.54	0.0016704	4.915	0.00605787	-7.48	0.000513291	7.27	0.000549404	-8.265	0.000334085
-5.495	0.00172148	4.885	0.00574468	-7.45	0.000524652	7.23	0.000561844	-8.235	0.000340326
-5.46	0.00177321	4.85	0.00581106	-7.42	0.000535518	7.195	0.000574766	-8.205	0.000347191
-5.425	0.00182674	4.81	0.00596014	-7.38	0.000547418	7.155	0.000586553	-8.165	0.00035322
-5.395	0.00188462	4.785	0.00618355	-7.33	0.000560071	7.12	0.000600312	-8.125	0.000360227
-5.345	0.0019456	4.74	0.00638184	-7.305	0.00057295	7.095	0.000614312	-8.08	0.000367943
-5.315	0.00200735	4.705	0.00671305	-7.27	0.000586213	7.04	0.000627574	-8.05	0.000374355
-5.275	0.00207348	4.665	0.00717702	-7.23	0.000597957	7	0.000641106	-8.015	0.000381858
-5.24	0.00214288	4.635	0.00762199	-7.19	0.000610652	6.98	0.000655319	-7.975	0.000389376
-5.195	0.00221803	4.595	0.00797674	-7.155	0.00062583	6.95	0.000670624	-7.935	0.000395887
-5.16	0.0022885	4.555	0.00834709	-7.12	0.000639986	6.91	0.000685404	-7.905	0.000404
-5.13	0.00236365	4.525	0.00879915	-7.085	0.000653887	6.875	0.000699986	-7.865	0.00041234
-5.105	0.00244214	4.49	0.00913362	-7.05	0.000669901	6.845	0.000716496	-7.825	0.000420426
-5.07	0.00252789	4.44	0.00981674	-6.995	0.000684624	6.815	0.000733064	-7.795	0.000430525
-5.03	0.00262214	4.415	0.0103823	-6.97	0.000701248	6.775	0.000751277	-7.755	0.000438482
-4.985	0.00271733	4.38	0.0109075	-6.94	0.000718128	6.745	0.000768567	-7.725	0.000446255
-4.95	0.00282088	4.335	0.011502	-6.9	0.000736539	6.7	0.000789603	-7.695	0.000454823
-4.915	0.00291753	4.3	0.0121929	-6.855	0.000755064	6.67	0.000809589	-7.655	0.000464156
-4.875	0.0101678	4.265	0.0131062	-6.83	0.000774426	6.625	0.000829986	-7.615	0.000473759
-4.795	0.00590837	4.225	0.0139922	-6.785	0.000794312	6.585	0.00085156	-7.58	0.000483943
-4.76	0.00561092	4.18	0.0146104	-6.75	0.000813191	6.555	0.000872426	-7.55	0.00049417
-4.725	0.00567688	4.155	0.0156627	-6.7	0.000834	6.515	0.000894965	-7.505	0.000504624
-4.685	0.00577887	4.11	0.0167313	-6.67	0.000854312	6.475	0.000917092	-7.465	0.000513872
-4.655	0.00613348	4.08	0.0178786	-6.64	0.000875078	6.425	0.000942894	-7.43	0.000524199
-4.605	0.00640142	4.04	0.0193343	-6.6	0.000899206	6.4	0.000967064	-7.4	0.000535475
-4.57	0.00668709	4.015	0.0207515	-6.55	0.000925957	6.36	0.000992326	-7.36	0.00054817
-4.54	0.00712113	3.99	0.0219302	-6.53	0.00095078	6.325	0.0010185	-7.33	0.000560085
-4.505	0.00747433	3.955	0.0237939	-6.485	0.000977163	6.275	0.00104645	-7.29	0.000570979
-4.46	0.00790837	3.915	0.0257735	-6.455	0.00100302	6.245	0.00107401	-7.26	0.000583404
-4.425	0.00814965	3.87	0.0284289	-6.41	0.00102991	6.215	0.00110406	-7.22	0.000597021
-4.395	0.00869986	3.84	0.0336823	-6.37	0.00105767	6.175	0.00113611	-7.185	0.000609475
-4.355	0.00918511	3.76	0.0369177	-6.34	0.00108662	6.125	0.00116806	-7.145	0.000624014
-4.315	0.00982752	3.725	0.039817	-6.3	0.0011161	6.1	0.00120218	-7.12	0.000637106
-4.285	0.0102495	3.69	0.0436681	-6.255	0.00114698	6.07	0.00123695	-7.085	0.000651787
-4.245	0.0108196	3.64	0.0481461	-6.22	0.00117821	6.035	0.00127016	-7.055	0.000665206
-4.215	0.0115209	3.61	0.0524851	-6.19	0.00121335	5.985	0.00130723	-7.02	0.000681319
-4.165	0.0120421	3.57	0.0582113	-6.155	0.00124702	5.95	0.00134661	-6.975	0.00069817
-4.135	0.0131672	3.54	0.0638539	-6.12	0.00128305	5.925	0.00138709	-6.945	0.000714511
-4.095	0.0138963	3.5	0.0682979	-6.075	0.00132156	5.88	0.00142921	-6.91	0.000732511
-4.06	0.0148367	3.48	0.0751291	-6.04	0.00135844	5.835	0.0014707	-6.865	0.00074895
-4.02	0.0158974	3.44	0.0813858	-6.01	0.00139757	5.805	0.00151262	-6.83	0.000765929
-3.985	0.0170733	3.4	0.0880057	-5.97	0.00143952	5.775	0.00155804	-6.8	0.000783887
-3.945	0.0180213	3.37	0.0955121	-5.93	0.00148268	5.735	0.00161196	-6.765	0.000802043
-3.915	0.0197474	3.325	0.103155	-5.89	0.0015278	5.68	0.0016623	-6.72	0.000822213
-3.88	0.0210296	3.29	0.110997	-5.855	0.00157149	5.65	0.00171207	-6.69	0.000842482
-3.84	0.022659	3.255	0.119014	-5.825	0.00161827	5.625	0.00176423	-6.65	0.000863461
-3.81	0.0243865	3.22	0.126518	-5.77	0.00166715	5.58	0.00182113	-6.615	0.000885433
-3.77	0.0266847	3.18	0.135801	-5.745	0.00171767	5.545	0.00187997	-6.575	0.000907816
-3.735	0.0287973	3.145	0.143294	-5.71	0.00176801	5.505	0.00193922	-6.535	0.000932071
-3.7	0.0351277	3.105	0.151938	-5.675	0.00182206	5.465	0.00200183	-6.5	0.000956241
-3.615	0.0383035	3.07	0.160417	-5.625	0.00188254	5.43	0.00207041	-6.465	0.000982113
-3.585	0.042173	3.03	0.168119	-5.59	0.0019435	5.395	0.00213989	-6.425	0.00100901
-3.55	0.0452695	3	0.175254	-5.56	0.00200966	5.345	0.0022106	-6.395	0.001034
-3.515	0.0504369	2.95	0.184755	-5.515	0.00207443	5.32	0.00228521	-6.345	0.00106126
-3.475	0.0554284	2.92	0.192895	-5.48	0.00214245	5.285	0.00236826	-6.325	0.00109045
-3.445	0.0612837	2.88	0.201521	-5.445	0.00221362	5.24	0.00245389	-6.28	0.00111986
-3.41	0.0669092	2.845	0.212007	-5.405	0.00228977	5.195	0.00254335	-6.235	0.00115051
-3.365	0.0727191	2.8	0.219226	-5.365	0.00236993	5.165	0.00263596	-6.195	0.00117996
-3.325	0.0782837	2.77	0.228661	-5.335	0.00244767	5.13	0.00273326	-6.165	0.00121116
-3.29	0.0856411	2.735	0.236096	-5.29	0.00252626	5.095	0.00283704	-6.135	0.00124257
-3.255	0.0938809	2.685	0.245885	-5.25	0.00261104	5.05	0.0029442	-6.095	0.00127696
-3.225	0.102967	2.65	0.254353	-5.225	0.00270406	5.02	0.0104963	-6.065	0.00131252
-3.19	0.11054	2.62	0.263207	-5.19	0.00280275	4.935	0.00601291	-6.025	0.00135115
-3.15	0.119041	2.585	0.272607	-5.145	0.00290716	4.88	0.00565277	-5.995	0.00139024
-3.12	0.128953	2.55	0.282411	-5.115	0.0102599	4.85	0.00570922	-5.955	0.00142955
-3.08	0.137918	2.52	0.290586	-5.025	0.00595163	4.825	0.00590482	-5.925	0.00147233
-3.05	0.147884	2.485	0.307532	-4.975	0.00560383	4.795	0.00616284	-5.87	0.0015177
-3.01	0.158231	2.42	0.316014	-4.945	0.0054783	4.76	0.0065695	-5.85	0.00156235
-2.97	0.169013	2.385	0.32661	-4.915	0.00560142	4.72	0.00680014	-5.805	0.00160943
-2.94	0.180722	2.345	0.334383	-4.88	0.00592468	4.68	0.00716213	-5.77	0.00166006
-2.9	0.194024	2.31	0.344468	-4.85	0.00618028	4.64	0.00746213	-5.725	0.00171089
-2.87	0.209725	2.275	0.353787	-4.805	0.0064695	4.61	0.00784255	-5.695	0.00175993
-2.825	0.220933	2.225	0.362894	-4.775	0.0069017	4.565	0.00833943	-5.665	0.00181258
-2.79	0.229878	2.195	0.371589	-4.75	0.00702667	4.53	0.00891645	-5.625	0.00186956
-2.75	0.239437	2.155	0.381716	-4.715	0.00751532	4.495	0.00931035	-5.585	0.00192979
-2.715	0.249326	2.12	0.391532	-4.665	0.00776142	4.455	0.00969773	-5.545	0.00199262
-2.68	0.259007	2.075	0.400057	-4.635	0.00818567	4.41	0.0102952	-5.515	0.00205772
-2.645	0.268494	2.05	0.408284	-4.605	0.0087166	4.38	0.0108806	-5.46	0.0021242
-2.61	0.277423	2.005	0.419475	-4.565	0.00909305	4.34	0.0114533	-5.44	0.00218912
-2.57	0.286664	1.975	0.428667	-4.545	0.00949277	4.31	0.0121617	-5.395	0.00225742
-2.525	0.296098	1.925	0.437021	-4.505	0.0100228	4.255	0.0130811	-5.37	0.00233104
-2.5	0.314681	1.895	0.446752	-4.465	0.0106773	4.22	0.0137865	-5.325	0.00240977
-2.42	0.32383	1.855	0.455447	-4.435	0.0112417	4.185	0.0146948	-5.295	0.0024961
-2.38	0.333589	1.82	0.46444	-4.39	0.0119956	4.15	0.0156722	-5.245	0.0025844
-2.35	0.342213	1.785	0.474851	-4.345	0.0126508	4.1	0.0165621	-5.22	0.00267848
-2.31	0.350979	1.75	0.48356	-4.305	0.0134443	4.07	0.0179109	-5.185	0.00277696
-2.27	0.361262	1.705	0.493149	-4.27	0.0146082	4.04	0.0190861	-5.145	0.00288145
-2.235	0.369759	1.675	0.502028	-4.24	0.0154009	4.01	0.0205404	-5.105	0.0100148
-2.2	0.380454	1.64	0.510851	-4.195	0.0165481	3.955	0.0221098	-5.025	0.00594766
-2.165	0.388284	1.595	0.521418	-4.165	0.0175213	3.93	0.0240079	-4.985	0.00548525
-2.12	0.397631	1.565	0.52878	-4.135	0.0188471	3.895	0.0258926	-4.94	0.00547589
-2.09	0.408085	1.525	0.538241	-4.105	0.0204457	3.855	0.0284087	-4.915	0.00569872
-2.04	0.415234	1.485	0.550213	-4.05	0.0218367	3.81	0.0344894	-4.875	0.00588539
-2.01	0.426326	1.44	0.557986	-4.015	0.0236569	3.77	0.0368993	-4.83	0.0062478
-1.98	0.435177	1.41	0.566539	-3.97	0.0256027	3.73	0.0408567	-4.795	0.00649291
-1.94	0.444695	1.375	0.576326	-3.94	0.0279994	3.695	0.0444766	-4.77	0.00681787
-1.9	0.452128	1.34	0.585376	-3.91	0.0335645	3.65	0.0486482	-4.725	0.00710312
-1.87	0.460894	1.295	0.594241	-3.835	0.0365518	3.61	0.0537149	-4.685	0.00756071
-1.83	0.471362	1.265	0.602794	-3.795	0.040339	3.585	0.0591007	-4.655	0.00801901
-1.79	0.479319	1.225	0.613177	-3.755	0.0438879	3.55	0.0640596	-4.615	0.00830043
-1.755	0.490383	1.195	0.620582	-3.715	0.0489589	3.52	0.069539	-4.575	0.00876113
-1.725	0.49844	1.155	0.631163	-3.675	0.053183	3.465	0.0753433	-4.53	0.00930809
-1.685	0.50783	1.115	0.639574	-3.65	0.057434	3.44	0.0817092	-4.505	0.00982908
-1.64	0.517333	1.075	0.647603	-3.615	0.0637532	3.41	0.0893404	-4.46	0.0103816
-1.605	0.52678	1.04	0.657816	-3.565	0.0697574	3.37	0.0959007	-4.435	0.0108267
-1.57	0.534979	1	0.665589	-3.525	0.0761759	3.32	0.104128	-4.4	0.0113909
-1.53	0.54461	0.965	0.67417	-3.485	0.082166	3.29	0.112651	-4.365	0.0121401
-1.495	0.553901	0.925	0.683915	-3.45	0.0895901	3.255	0.119926	-4.32	0.012954
-1.46	0.563362	0.895	0.691759	-3.415	0.0972553	3.22	0.127677	-4.29	0.0138559
-1.415	0.571504	0.855	0.701248	-3.37	0.104755	3.185	0.135633	-4.25	0.0146769
-1.385	0.579631	0.81	0.70973	-3.34	0.112445	3.14	0.14442	-4.21	0.0155594
-1.345	0.588638	0.775	0.718638	-3.305	0.119879	3.11	0.151035	-4.18	0.0167757
-1.305	0.598043	0.745	0.726255	-3.28	0.12842	3.075	0.160041	-4.145	0.0180386
-1.26	0.606638	0.705	0.73566	-3.235	0.137458	3.045	0.169782	-4.11	0.0192329
-1.23	0.615816	0.665	0.744	-3.205	0.144716	2.99	0.178579	-4.065	0.0208206
-1.195	0.62417	0.625	0.750582	-3.17	0.153077	2.965	0.186868	-4.035	0.022255
-1.16	0.633872	0.59	0.758823	-3.13	0.161118	2.935	0.195382	-3.99	0.0242067
-1.115	0.642085	0.56	0.766057	-3.085	0.169687	2.89	0.204854	-3.96	0.0264543
-1.085	0.651447	0.515	0.774652	-3.055	0.178311	2.845	0.214101	-3.91	0.0287299
-1.045	0.659915	0.47	0.783291	-3.02	0.186574	2.81	0.22233	-3.89	0.0341461
-1.005	0.669773	0.445	0.79217	-2.99	0.195143	2.78	0.232457	-3.8	0.037366
-0.975	0.678312	0.405	0.796738	-2.94	0.202996	2.745	0.241125	-3.765	0.0413064
-0.945	0.686582	0.37	0.805801	-2.91	0.211852	2.695	0.249367	-3.72	0.0447645
-0.915	0.694979	0.32	0.811574	-2.885	0.220545	2.665	0.258913	-3.685	0.049105
-0.875	0.704638	0.29	0.81644	-2.845	0.230149	2.635	0.267674	-3.65	0.054
-0.845	0.711348	0.25	0.824213	-2.81	0.238397	2.595	0.276807	-3.63	0.058573
-0.795	0.720652	0.22	0.829035	-2.76	0.246156	2.56	0.285826	-3.58	0.0643404
-0.76	0.729277	0.19	0.833121	-2.73	0.254075	2.525	0.295441	-3.55	0.0711532
-0.725	0.737135	0.15	0.836837	-2.7	0.263312	2.49	0.314326	-3.52	0.0773844
-0.695	0.744312	0.115	0.842	-2.67	0.272471	2.415	0.321929	-3.48	0.0841702
-0.655	0.751489	0.08	0.843645	-2.62	0.28085	2.37	0.331319	-3.445	0.0907461
-0.625	0.760638	0.045	0.846582	-2.585	0.290645	2.335	0.34078	-3.41	0.0972638
-0.585	0.767844	0	0.848369	-2.55	0.309674	2.305	0.35	-3.375	0.105374
-0.55	0.775645	-0.03	0.847362	-2.47	0.316695	2.265	0.358383	-3.335	0.111926
-0.51	0.78217	-0.07	0.846738	-2.43	0.327035	2.215	0.367248	-3.3	0.119858
-0.475	0.790255	-0.1	0.846681	-2.4	0.336156	2.175	0.377546	-3.26	0.127916
-0.445	0.796298	-0.155	0.843801	-2.36	0.344837	2.145	0.386723	-3.22	0.135729
-0.4	0.802113	-0.18	0.840738	-2.33	0.353574	2.115	0.395461	-3.19	0.144169
-0.37	0.809957	-0.21	0.836638	-2.285	0.364099	2.065	0.403574	-3.15	0.152559
-0.325	0.816241	-0.255	0.833972	-2.255	0.371489	2.035	0.413702	-3.11	0.161441
-0.3	0.821603	-0.3	0.827007	-2.22	0.381986	2.005	0.423319	-3.075	0.169691
-0.255	0.82861	-0.33	0.822	-2.185	0.389787	1.965	0.432355	-3.04	0.178122
-0.225	0.832894	-0.365	0.817206	-2.14	0.400255	1.925	0.441376	-3.01	0.186915
-0.19	0.836426	-0.405	0.809631	-2.1	0.409078	1.875	0.450284	-2.965	0.195892
-0.145	0.842113	-0.44	0.80278	-2.07	0.419121	1.845	0.461858	-2.925	0.204692
-0.1	0.84427	-0.49	0.795504	-2.035	0.426638	1.815	0.470028	-2.89	0.213081
-0.07	0.845305	-0.51	0.789759	-1.985	0.435319	1.775	0.479532	-2.855	0.221811
-0.04	0.848241	-0.55	0.782298	-1.955	0.446426	1.735	0.48756	-2.82	0.229851
0	0.849078	-0.59	0.774113	-1.92	0.45505	1.705	0.49773	-2.79	0.23886
0.045	0.847929	-0.625	0.765872	-1.885	0.463149	1.665	0.507191	-2.74	0.248182
0.075	0.846894	-0.66	0.757688	-1.835	0.473617	1.635	0.515773	-2.715	0.256994
0.11	0.84661	-0.7	0.750397	-1.8	0.481901	1.59	0.525362	-2.68	0.265183
0.16	0.842199	-0.735	0.742965	-1.765	0.491305	1.56	0.534837	-2.64	0.273752
0.185	0.837801	-0.78	0.733645	-1.735	0.50183	1.525	0.542894	-2.595	0.283376
0.23	0.834965	-0.815	0.724979	-1.7	0.509844	1.49	0.552099	-2.56	0.293245
0.26	0.829603	-0.845	0.717901	-1.66	0.517574	1.435	0.563035	-2.525	0.311957
0.31	0.824113	-0.885	0.708496	-1.63	0.526482	1.395	0.57034	-2.455	0.319206
0.33	0.817404	-0.935	0.701078	-1.6	0.535518	1.36	0.579532	-2.42	0.32878
0.375	0.811589	-0.96	0.692142	-1.56	0.543957	1.315	0.589433	-2.38	0.337461
0.41	0.806057	-1	0.683163	-1.515	0.551759	1.265	0.598823	-2.34	0.346496
0.445	0.798099	-1.035	0.674085	-1.49	0.559589	1.245	0.608667	-2.31	0.355872
0.485	0.791816	-1.075	0.665773	-1.455	0.568638	1.205	0.616113	-2.27	0.364652
0.53	0.784709	-1.115	0.657262	-1.415	0.578582	1.17	0.625007	-2.235	0.372369
0.56	0.777603	-1.145	0.650255	-1.38	0.58827	1.14	0.63566	-2.19	0.383957
0.585	0.770851	-1.175	0.639163	-1.335	0.595986	1.105	0.642652	-2.165	0.391461
0.63	0.762426	-1.215	0.631489	-1.305	0.603986	1.07	0.651532	-2.12	0.400865
0.665	0.752993	-1.255	0.623035	-1.27	0.613787	1.04	0.661135	-2.09	0.409716
0.71	0.746582	-1.285	0.615574	-1.225	0.623617	1.005	0.669816	-2.045	0.419007
0.74	0.737858	-1.315	0.605887	-1.18	0.63156	0.955	0.679064	-2.015	0.428113
0.78	0.730482	-1.355	0.597943	-1.15	0.639489	0.92	0.686695	-1.97	0.436312
0.81	0.722652	-1.405	0.588	-1.115	0.649589	0.855	0.695915	-1.94	0.444
0.85	0.71356	-1.435	0.579262	-1.08	0.658525	0.825	0.704085	-1.905	0.453489
0.885	0.70583	-1.465	0.570397	-1.025	0.667603	0.785	0.71322	-1.87	0.462525
0.93	0.696213	-1.51	0.561319	-0.995	0.675291	0.755	0.72183	-1.84	0.471674
0.955	0.687887	-1.545	0.552993	-0.965	0.682794	0.72	0.728298	-1.795	0.48173
1	0.679858	-1.58	0.54261	-0.935	0.690766	0.685	0.737518	-1.76	0.489418
1.03	0.67027	-1.615	0.535645	-0.905	0.698823	0.64	0.746397	-1.725	0.498936
1.065	0.661972	-1.645	0.525929	-0.865	0.708851	0.61	0.754156	-1.685	0.507759
1.105	0.653929	-1.695	0.516043	-0.835	0.714809	0.575	0.764709	-1.645	0.51695
1.15	0.644965	-1.725	0.506454	-0.795	0.723376	0.545	0.771376	-1.615	0.52556
1.18	0.636085	-1.765	0.498695	-0.755	0.73166	0.51	0.777404	-1.57	0.534142
1.215	0.626752	-1.8	0.49122	-0.705	0.740851	0.47	0.786922	-1.545	0.544525
1.26	0.618255	-1.835	0.479461	-0.67	0.748922	0.44	0.794	-1.495	0.553291
1.295	0.609376	-1.885	0.471418	-0.645	0.756809	0.4	0.802596	-1.46	0.561078
1.335	0.601135	-1.91	0.461589	-0.615	0.765106	0.355	0.806553	-1.43	0.570298
1.365	0.591348	-1.945	0.45356	-0.56	0.772794	0.32	0.814652	-1.395	0.578312
1.415	0.582184	-1.985	0.443702	-0.525	0.779716	0.3	0.821745	-1.355	0.586553
1.445	0.574865	-2.035	0.435418	-0.495	0.787929	0.26	0.826738	-1.32	0.595745
1.48	0.564582	-2.065	0.42539	-0.46	0.794426	0.23	0.83122	-1.285	0.604809
1.515	0.555702	-2.105	0.416255	-0.425	0.801475	0.185	0.835149	-1.245	0.613376
1.55	0.546241	-2.14	0.406397	-0.375	0.808638	0.155	0.840809	-1.215	0.621574
1.59	0.538482	-2.195	0.395801	-0.345	0.813177	0.12	0.844184	-1.175	0.631106
1.635	0.527574	-2.22	0.387929	-0.31	0.820312	0.075	0.845447	-1.135	0.640681
1.665	0.519801	-2.25	0.378709	-0.275	0.82634	0.04	0.847745	-1.095	0.648837
1.695	0.510865	-2.29	0.370099	-0.23	0.83156	0	0.849943	-1.06	0.657674
1.735	0.501078	-2.32	0.360567	-0.2	0.83644	-0.03	0.849035	-1.02	0.665915
1.78	0.492	-2.365	0.352028	-0.16	0.838965	-0.07	0.848695	-0.985	0.674113
1.805	0.482865	-2.395	0.342681	-0.13	0.842326	-0.11	0.84644	-0.95	0.684284
1.85	0.473433	-2.44	0.333957	-0.075	0.844213	-0.155	0.845163	-0.915	0.691986
1.89	0.464681	-2.465	0.325915	-0.04	0.846128	-0.18	0.841277	-0.875	0.70034
1.925	0.454851	-2.52	0.317262	0	0.847234	-0.22	0.837461	-0.845	0.708113
1.96	0.446667	-2.55	0.307546	0.025	0.847234	-0.265	0.832879	-0.81	0.714071
1.995	0.437149	-2.59	0.299092	0.055	0.845901	-0.3	0.825943	-0.77	0.72322
2.045	0.427674	-2.61	0.290284	0.11	0.845135	-0.335	0.821943	-0.735	0.732681
2.065	0.418071	-2.665	0.270967	0.135	0.841348	-0.365	0.816383	-0.7	0.74017
2.105	0.409546	-2.72	0.263406	0.17	0.838496	-0.4	0.809546	-0.665	0.74766
2.145	0.400128	-2.76	0.253905	0.21	0.833362	-0.45	0.803901	-0.62	0.756681
2.185	0.393021	-2.805	0.245233	0.25	0.830298	-0.475	0.795801	-0.59	0.765418
2.215	0.38227	-2.84	0.236987	0.28	0.82366	-0.51	0.789177	-0.55	0.772043
2.255	0.373461	-2.875	0.227091	0.32	0.817546	-0.55	0.780298	-0.51	0.779163
2.29	0.363688	-2.905	0.219538	0.355	0.813645	-0.59	0.773574	-0.47	0.787106
2.325	0.355617	-2.94	0.210563	0.4	0.805929	-0.625	0.765348	-0.44	0.794298
2.37	0.346184	-2.99	0.201401	0.435	0.798369	-0.66	0.756667	-0.39	0.800823
2.405	0.337121	-3.02	0.192851	0.465	0.793972	-0.695	0.750511	-0.365	0.808199
2.435	0.329035	-3.05	0.185047	0.5	0.784553	-0.745	0.743305	-0.325	0.813532
2.47	0.318979	-3.09	0.175738	0.55	0.777901	-0.775	0.733589	-0.29	0.821064
2.515	0.312355	-3.14	0.166349	0.58	0.770979	-0.805	0.725319	-0.255	0.825589
2.555	0.302709	-3.165	0.157655	0.61	0.762369	-0.845	0.717631	-0.22	0.830213
2.58	0.293872	-3.195	0.149811	0.65	0.755461	-0.885	0.70817	-0.19	0.834851
2.62	0.28417	-3.24	0.141121	0.68	0.747277	-0.93	0.699177	-0.15	0.837475
2.655	0.265087	-3.28	0.132274	0.72	0.738596	-0.96	0.691957	-0.115	0.843135
2.725	0.257423	-3.315	0.12414	0.76	0.73034	-0.995	0.682156	-0.07	0.843957
2.77	0.248265	-3.35	0.116587	0.79	0.723418	-1.035	0.674624	-0.04	0.846865
2.805	0.239289	-3.39	0.108572	0.835	0.715135	-1.075	0.666128	0	0.848298
2.85	0.230698	-3.42	0.100766	0.88	0.70478	-1.115	0.658355	0.03	0.847872
2.885	0.221315	-3.46	0.0951362	0.91	0.698823	-1.15	0.648709	0.075	0.847206
2.915	0.21195	-3.49	0.0867475	0.945	0.689277	-1.175	0.639801	0.1	0.846113
2.955	0.201868	-3.52	0.0803135	0.98	0.680681	-1.22	0.630468	0.145	0.843319
3	0.193817	-3.56	0.0735234	1.03	0.672355	-1.25	0.621262	0.175	0.840582
3.025	0.184235	-3.615	0.0676709	1.06	0.664113	-1.285	0.613489	0.21	0.83644
3.07	0.177034	-3.64	0.062095	1.09	0.654355	-1.32	0.604099	0.255	0.831773
3.105	0.167858	-3.675	0.0563291	1.13	0.647376	-1.36	0.596227	0.29	0.828794
3.145	0.15895	-3.71	0.0511943	1.16	0.638624	-1.405	0.585504	0.32	0.821461
3.175	0.149929	-3.75	0.0467532	1.2	0.629433	-1.43	0.578638	0.36	0.81461
3.22	0.141687	-3.79	0.0420894	1.245	0.622766	-1.47	0.568865	0.405	0.809674
3.255	0.133921	-3.825	0.0386979	1.275	0.613546	-1.515	0.559021	0.44	0.802099
3.29	0.125356	-3.865	0.0355319	1.305	0.604227	-1.555	0.548184	0.48	0.795844
3.33	0.116889	-3.9	0.032383	1.34	0.596894	-1.575	0.541121	0.515	0.788156
3.365	0.109284	-3.945	0.0293759	1.385	0.588099	-1.615	0.532184	0.555	0.78078
3.4	0.100641	-3.97	0.0247301	1.415	0.578596	-1.66	0.52356	0.585	0.774099
3.44	0.0941092	-4.04	0.0229102	1.445	0.569007	-1.69	0.51383	0.625	0.765277
3.485	0.0864057	-4.09	0.0212648	1.485	0.563504	-1.73	0.504255	0.655	0.758142
3.51	0.0791376	-4.12	0.0196661	1.525	0.552184	-1.76	0.496851	0.705	0.748482
3.55	0.0729461	-4.15	0.01806	1.555	0.543872	-1.805	0.485986	0.735	0.742567
3.585	0.0665518	-4.19	0.0168881	1.585	0.536383	-1.84	0.477702	0.78	0.734043
3.64	0.0612057	-4.24	0.0157969	1.63	0.52644	-1.88	0.468695	0.805	0.725518
3.665	0.0552539	-4.27	0.0147806	1.675	0.517844	-1.91	0.459574	0.85	0.715021
3.695	0.0501206	-4.305	0.0139454	1.705	0.50922	-1.95	0.450284	0.885	0.708865
3.73	0.0463589	-4.345	0.0130054	1.74	0.49956	-1.99	0.44383	0.925	0.699858
3.77	0.0421064	-4.385	0.0121793	1.775	0.490894	-2.025	0.435447	0.955	0.691106
3.82	0.0383433	-4.425	0.0115596	1.815	0.48356	-2.055	0.423858	0.995	0.68339
3.85	0.034783	-4.455	0.0109435	1.845	0.475191	-2.09	0.415674	1.035	0.673447
3.88	0.0319943	-4.495	0.0104241	1.88	0.464553	-2.135	0.406369	1.07	0.665929
3.92	0.0295376	-4.535	0.00972071	1.915	0.455404	-2.165	0.397546	1.105	0.657617
3.965	0.0253596	-4.58	0.00917461	1.955	0.445957	-2.2	0.387461	1.14	0.648227
4.02	0.0231521	-4.6	0.00861617	1.995	0.437986	-2.24	0.379702	1.185	0.638567
4.055	0.0215057	-4.645	0.00827674	2.03	0.428709	-2.27	0.369674	1.215	0.630426
4.11	0.0200502	-4.68	0.0079017	2.065	0.419007	-2.31	0.361816	1.255	0.622142
4.14	0.0186577	-4.725	0.00740355	2.095	0.409021	-2.35	0.351305	1.295	0.612922
4.165	0.0174563	-4.755	0.00711915	2.155	0.402028	-2.38	0.343135	1.335	0.604057
4.195	0.0165139	-4.785	0.00684043	2.185	0.392652	-2.42	0.334156	1.365	0.596426
4.23	0.0155936	-4.825	0.00652539	2.215	0.383461	-2.465	0.325121	1.405	0.585333
4.27	0.0142583	-4.865	0.00610709	2.25	0.373191	-2.5	0.315135	1.44	0.57756
4.3	0.0134811	-4.9	0.00587546	2.285	0.364794	-2.525	0.30739	1.485	0.56766
4.34	0.012898	-4.935	0.00560652	2.335	0.354766	-2.565	0.298312	1.515	0.558823
4.37	0.0121037	-4.97	0.00539035	2.365	0.346383	-2.61	0.288454	1.555	0.549333
4.43	0.0114275	-5.015	0.00512837	2.4	0.337035	-2.65	0.270664	1.59	0.540582
4.455	0.0108508	-5.055	0.00499716	2.435	0.327915	-2.72	0.262484	1.625	0.533702
4.485	0.0101658	-5.085	0.00470071	2.485	0.318213	-2.765	0.253139	1.665	0.522709
4.52	0.00952284	-5.125	0.00451858	2.51	0.309191	-2.8	0.243472	1.695	0.514525
4.57	0.00925801	-5.165	0.00435787	2.55	0.300312	-2.825	0.234275	1.735	0.504426
4.605	0.00870766	-5.2	0.00412894	2.59	0.290113	-2.865	0.226349	1.775	0.496652
4.64	0.00827617	-5.225	0.00404553	2.64	0.272845	-2.91	0.21714	1.815	0.486681
4.665	0.00791362	-5.27	0.00387319	2.695	0.264209	-2.94	0.207509	1.85	0.477645
4.705	0.00747163	-5.315	0.00365688	2.74	0.25285	-2.98	0.199399	1.89	0.46834
4.75	0.00703461	-5.355	0.00357532	2.795	0.245298	-3.01	0.192009	1.925	0.459546
4.78	0.00685418	-5.39	0.00346099	2.825	0.235023	-3.04	0.183757	1.965	0.450709
4.81	0.00640241	-5.425	0.0033522	2.85	0.227213	-3.08	0.174776	1.995	0.441362
4.84	0.0062505	-5.455	0.00316355	2.885	0.216621	-3.125	0.166165	2.035	0.431915
4.89	0.00592738	-5.495	0.00309418	2.945	0.206712	-3.16	0.157302	2.075	0.423546
4.925	0.00572468	-5.535	0.00299035	2.98	0.198275	-3.19	0.148536	2.115	0.414894
4.955	0.00547106	-5.565	0.00290411	3.005	0.190356	-3.235	0.139906	2.145	0.404979
4.99	0.0053034	-5.605	0.000235665	3.04	0.182218	-3.275	0.132767	2.19	0.396227
5.025	0.00500355	-5.71	0.000566071	3.08	0.173043	-3.3	0.123946	2.22	0.386837
5.07	0.00473603	-5.785	0.000683887	3.115	0.163478	-3.335	0.115333	2.26	0.376766
5.1	0.00452652	-5.83	0.000797135	3.15	0.155896	-3.38	0.106996	2.3	0.369319
5.135	0.00436851	-5.86	0.000901504	3.185	0.147245	-3.41	0.10043	2.335	0.359957
5.17	0.0042956	-5.895	0.000990482	3.225	0.139176	-3.45	0.0923376	2.375	0.350567
5.215	0.00408766	-5.935	0.00107028	3.28	0.130684	-3.485	0.0846794	2.41	0.342284
5.245	0.0039617	-5.975	0.00113999	3.305	0.122311	-3.52	0.0788113	2.445	0.334028
5.275	0.0037922	-6.01	0.00120062	3.34	0.114993	-3.56	0.0719035	2.49	0.324865
5.315	0.00365901	-6.045	0.00125177	3.375	0.107752	-3.605	0.065644	2.52	0.316553
5.37	0.0034373	-6.085	0.00129441	3.4	0.0998142	-3.64	0.0598582	2.56	0.306525
5.4	0.00336454	-6.135	0.00132963	3.45	0.092373	-3.67	0.0542667	2.6	0.296454
5.425	0.00325901	-6.165	0.00135841	3.48	0.084539	-3.715	0.0500128	2.63	0.288993
5.46	0.00305447	-6.195	0.00138343	3.51	0.0783603	-3.76	0.0453518	2.67	0.270199
5.515	0.00299745	-6.225	0.00140206	3.55	0.0719688	-3.785	0.0410539	2.745	0.260898
5.545	0.00294525	-6.28	0.00141526	3.6	0.0657418	-3.825	0.037739	2.77	0.252272
5.575	0.000235248	-6.31	0.00142447	3.635	0.0603504	-3.86	0.0340681	2.81	0.244099
5.69	0.000546823	-6.345	0.00142967	3.665	0.0548652	-3.905	0.0310794	2.845	0.234643
5.755	0.000668241	-6.38	0.00143138	3.7	0.0498213	-3.93	0.0284156	2.885	0.226016
5.8	0.000786766	-6.415	0.0014316	3.75	0.046078	-3.97	0.0240394	2.92	0.217623
5.84	0.000889489	-6.455	0.00142765	3.79	0.0415277	-4.045	0.022146	2.955	0.207611
5.87	0.000982468	-6.48	0.00142125	3.82	0.0373475	-4.085	0.0206928	2.99	0.199287
5.91	0.00106217	-6.515	0.00141485	3.85	0.0343092	-4.115	0.0191993	3.02	0.191003
5.95	0.00113204	-6.555	0.00140382	3.89	0.0318794	-4.16	0.0180109	3.06	0.183823
5.995	0.00119298	-6.6	0.00139125	3.93	0.0289149	-4.185	0.0168072	3.09	0.174855
6.02	0.00124162	-6.635	0.00137685	3.96	0.0243489	-4.235	0.0156502	3.14	0.165791
6.065	0.00128139	-6.665	0.00136306	4.035	0.02272	-4.26	0.0145892	3.17	0.157292
6.095	0.00131715	-6.705	0.00134557	4.075	0.0212864	-4.295	0.013673	3.21	0.149454
6.14	0.00134919	-6.755	0.00132999	4.1	0.0197665	-4.34	0.0127318	3.24	0.141523
6.175	0.0013765	-6.785	0.00131352	4.135	0.0185811	-4.385	0.0123353	3.27	0.133391
6.21	0.00139787	-6.82	0.00129413	4.175	0.017318	-4.415	0.0114894	3.31	0.12556
6.24	0.00141424	-6.855	0.00127542	4.22	0.016276	-4.445	0.0107949	3.345	0.11784
6.265	0.00142475	-6.895	0.00125555	4.245	0.0152241	-4.495	0.0102695	3.385	0.110851
6.305	0.0014306	-6.925	0.00123343	4.275	0.0142451	-4.525	0.00960014	3.42	0.101757
6.335	0.00143481	-6.965	0.00121299	4.31	0.0134274	-4.56	0.00907489	3.46	0.0949291
6.375	0.00143593	-7.005	0.00119278	4.35	0.0127	-4.595	0.00851319	3.495	0.087878
6.405	0.00143577	-7.035	0.00117194	4.39	0.0120691	-4.64	0.0082478	3.53	0.0820454
6.46	0.00143139	-7.08	0.00115284	4.42	0.0112499	-4.67	0.00798468	3.57	0.0753631
6.485	0.00142498	-7.11	0.00113391	4.46	0.010767	-4.705	0.00728411	3.6	0.0685092
6.515	0.00141616	-7.14	0.00111401	4.5	0.0101013	-4.745	0.00704298	3.63	0.0627574
6.555	0.00140484	-7.175	0.0010927	4.545	0.00951716	-4.785	0.00671333	3.68	0.0574908
6.59	0.00139257	-7.215	0.00107294	4.58	0.00907617	-4.815	0.00636809	3.7	0.0526936
6.645	0.00137848	-7.255	0.00105451	4.61	0.00838652	-4.855	0.00608922	3.735	0.0486014
6.67	0.00136191	-7.29	0.00103492	4.645	0.0081556	-4.885	0.00578099	3.775	0.0437163
6.705	0.00134539	-7.32	0.00101521	4.69	0.00776596	-4.93	0.00566652	3.815	0.0398965
6.745	0.00132862	-7.36	0.000997206	4.72	0.00741447	-4.97	0.00537986	3.85	0.0366823
6.79	0.00131172	-7.4	0.000976596	4.76	0.00703915	-5.005	0.00509319	3.89	0.0334255
6.825	0.00129399	-7.43	0.000957021	4.79	0.00680922	-5.04	0.00480553	3.93	0.030566
6.86	0.00127199	-7.46	0.000937092	4.83	0.0064244	-5.08	0.00467305	3.96	0.0257679
6.885	0.00125148	-7.505	0.00091922	4.86	0.00608397	-5.115	0.00448908	4.03	0.024093
6.935	0.00123296	-7.55	0.000900454	4.89	0.00582624	-5.165	0.0044305	4.08	0.0223994
6.975	0.00121218	-7.585	0.00088156	4.925	0.00559858	-5.195	0.00422312	4.1	0.0207112
7.005	0.00119126	-7.615	0.000862738	4.965	0.00534326	-5.235	0.00394071	4.15	0.0190435
7.035	0.00117034	-7.65	0.000844582	5.01	0.00515589	-5.265	0.00390638	4.18	0.0178557
7.075	0.00114882	-7.715	0.000825801	5.04	0.00502596	-5.29	0.00365447	4.215	0.0169661
7.115	0.00112713	-7.74	0.000807972	5.07	0.00475277	-5.325	0.00368667	4.255	0.0157765
7.145	0.00110557	-7.775	0.000790723	5.105	0.00453929	-5.36	0.00341603	4.295	0.0148603
7.185	0.00108372	-7.805	0.000774355	5.15	0.00440681	-5.4	0.00326326	4.33	0.0140072
7.215	0.00106226	-7.84	0.000758255	5.185	0.0042617	-5.435	0.00324014	4.365	0.0131145
7.26	0.00104123	-7.875	0.000743021	5.215	0.00408184	-5.48	0.00305589	4.395	0.0123231
7.295	0.00102006	-7.915	0.000728213	5.255	0.00390582	-5.51	0.00293191	4.425	0.0115984
7.325	0.00100184	-7.95	0.00071322	5.295	0.0037756	-5.535	0.00286596	4.475	0.0109827
7.365	0.000982922	-7.99	0.000697319	5.335	0.00357943	-5.58	0.0002306	4.505	0.0101809
7.415	0.000961333	-8.03	0.000682312	5.37	0.00344511	-5.685	0.000544879	4.545	0.0096956
7.445	0.000940496	-8.06	0.000667887	5.405	0.00331149	-5.76	0.000664567	4.575	0.00934638
7.48	0.000919858	-8.1	0.000653787	5.44	0.00315887	-5.805	0.000790567	4.625	0.00881972
7.515	0.00090078	-8.14	0.00064156	5.485	0.0031305	-5.84	0.000894837	4.65	0.00834241
7.565	0.000882567	-8.18	0.00062783	5.515	0.0030495	-5.875	0.00098444	4.69	0.00790823
7.595	0.000864879	-8.21	0.000614085	5.55	0.000242289	-5.915	0.00106376	4.725	0.00760043
7.63	0.00084695	-8.24	0.000602241	5.655	0.000567064	-5.96	0.00113448	4.76	0.00729759
7.655	0.000830227	-8.28	0.000590184	5.73	0.000694284	-5.985	0.00119404	4.795	0.00686213
7.7	0.000813943	-8.31	0.000579163	5.775	0.000815404	-6.025	0.00124434	4.835	0.00658525
7.74	0.000797348	-8.355	0.000566879	5.82	0.000924525	-6.06	0.00128687	4.875	0.00628369
7.77	0.000780496	-8.38	0.000557035	5.85	0.00102166	-6.125	0.00135132	4.895	0.00602099
7.805	0.000764695	-8.42	0.000545773	5.88	0.00110723	-6.175	0.00137383	4.945	0.00572809
7.84	0.00074739	-8.455	0.000534213	5.91	0.00118081	-6.22	0.00139204	4.975	0.00542199
7.88	0.000731546	-8.505	0.000522738	5.96	0.00124379	-6.255	0.0014093	5.015	0.00537035
7.92	0.000714979	-8.525	0.000512496	5.99	0.00129852	-6.295	0.00142166	5.05	0.00506709
7.95	0.000699064	-8.565	0.000501858	6.02	0.00134089	-6.33	0.00142865	5.095	0.00484979
7.99	0.000684397	-8.61	0.00049034	6.06	0.001378	-6.37	0.00143102	5.125	0.00461262
8.04	0.00066973	-8.655	0.00048044	6.11	0.00141143	-6.405	0.0014298	5.16	0.00448766
8.065	0.000656553	-8.68	0.000470567	6.14	0.00143691	-6.445	0.00142694	5.2	0.00430411
8.105	0.000643035	-8.71	0.000461943	6.175	0.00145549	-6.485	0.00142271	5.235	0.00414567
8.14	0.000629376	-8.755	0.000452241	6.21	0.00147091	-6.525	0.00141377	5.275	0.00395319
8.19	0.000617149	-8.79	0.000443376	6.26	0.00147943	-6.555	0.00140247	5.305	0.00382794
8.22	0.000604128	-8.825	0.000433702	6.3	0.00148641	-6.595	0.00139116	5.345	0.00366567
8.25	0.000592156	-8.865	0.000424511	6.32	0.00148915	-6.63	0.00137614	5.375	0.0034878
8.29	0.000580879	-8.905	0.000416709	6.36	0.00148942	-6.66	0.00136204	5.42	0.00338326
8.31	0.000569404	-8.945	0.000409092	6.41	0.00148525	-6.705	0.00134706	5.455	0.00320993
8.35	0.000557163	-8.98	0.000400567	6.445	0.00147966	-6.74	0.00132742	5.49	0.00315702
8.38	0.00054573	-9.01	0.000392965	6.485	0.00147166	-6.77	0.00131009	5.53	0.00301433
8.42	0.000534567	-9.045	0.00038478	6.51	0.00145993	-6.805	0.00129061	5.57	0.0029417
8.46	0.000523163	-9.095	0.000377234	6.545	0.00144767	-6.84	0.00127118	5.6	0.000232915
8.505	0.000512227	-9.125	0.000369745	6.59	0.00143353	-6.875	0.001252	5.715	0.000564142
8.53	0.000501447	-9.155	0.000362993	6.62	0.00141776	-6.915	0.00123172	5.79	0.000685376
8.57	0.000491872	-9.195	0.000356142	6.66	0.00140111	-6.95	0.00121091	5.83	0.000804028
8.605	0.000482411	-9.235	0.000348511	6.695	0.00138104	-6.995	0.00119087	5.865	0.000908255
8.64	0.000473078	-9.28	0.000341901	6.745	0.00136163	-7.025	0.00117017	5.905	0.00100119
8.685	0.000463149	-9.315	0.000335589	6.77	0.00134234	-7.07	0.00114728	5.935	0.00108133
8.715	0.000454071	-9.345	0.000329106	6.815	0.00132194	-7.095	0.00112609	5.98	0.00115162
8.75	0.00044522	-9.385	0.000322936	6.85	0.00130057	-7.15	0.00110539	6.015	0.00121214
8.79	0.000436837	-9.43	0.000317149	6.895	0.00127855	-7.18	0.00108457	6.06	0.00126535
8.82	0.000429631	-9.455	0.000311035	6.935	0.00125843	-7.215	0.00106431	6.09	0.00131078
8.85	0.000421305	-9.5	0.000304936	6.965	0.00123634	-7.25	0.00104289	6.125	0.00134566
8.895	0.000414511	-9.53	0.000299631	6.995	0.00121491	-7.285	0.00102262	6.165	0.00137352
8.925	0.000406582	-9.585	0.000293957	7.05	0.00119287	-7.315	0.00100204	6.19	0.00139814
8.955	0.000398652	-9.615	0.000289078	7.085	0.0011705	-7.365	0.000981064	6.225	0.00141918
8.995	0.000391504	-9.645	0.000283759	7.115	0.00114635	-7.4	0.000963078	6.265	0.00143346
9.035	0.000383943	-9.685	0.000273973	7.15	0.00112407	-7.435	0.000942624	6.305	0.0014443
9.055	0.000374936	-9.755	0.000269281	7.185	0.00110312	-7.47	0.000923787	6.335	0.00145184
9.055	0.000367106	-9.79	0.000264624	7.225	0.00108264	-7.5	0.000906184	6.38	0.00145457
9.055	0.000360908	-9.83	0.000260048	7.255	0.00106125	-7.545	0.000888326	6.415	0.0014527
9.055	0.000355078	-9.865	0.000255271	7.295	0.00104139	-7.575	0.000871972	6.45	0.00144957
9.055	0.000348468	-9.91	0.00025114	7.325	0.00102102	-7.61	0.000853319	6.48	0.00144478
9.055	0.000343603	-9.935	0.000247004	7.38	0.000999674	-7.645	0.000835986	6.525	0.00143708
9.055	0.000337901	-9.975	0.000242658	7.415	0.00097834	-7.69	0.000818071	6.55	0.00142719
		-10.015	0.000239152	7.455	0.000956624	-7.72	0.000801177	6.595	0.00141582
		-10.055	0.000234657	7.48	0.000936582	-7.765	0.000783801	6.625	0.00140186
		-10.09	0.00023073	7.535	0.000917418	-7.79	0.000767518	6.665	0.00138752
		-10.13	0.000227599	7.565	0.000897674	-7.83	0.000750454	6.705	0.00137204
		-10.155	0.000224572	7.595	0.000877362	-7.875	0.000736369	6.745	0.00135484
		-10.215	0.00022117	7.625	0.00085766	-7.9	0.000719972	6.775	0.00133515
		-10.235	0.000217763	7.68	0.000838894	-7.945	0.000704695	6.815	0.00131458
		-10.265	0.00021317	7.715	0.000822284	-7.975	0.000689191	6.855	0.0012947
		-10.305	0.000209633	7.74	0.000803418	-8.02	0.000676298	6.89	0.00127563
		-10.355	0.000206359	7.78	0.000786326	-8.045	0.000662241	6.925	0.00125641
		-10.39	0.000203298	7.815	0.000770213	-8.08	0.00064844	6.97	0.00123677
		-10.425	0.000200692	7.865	0.000752142	-8.12	0.00063556	7.005	0.00121658
		-10.46	0.000197569	7.895	0.000736383	-8.16	0.000621234	7.035	0.00119431
		-10.485	0.000193949	7.925	0.000721589	-8.19	0.000608582	7.075	0.0011734
		-10.54	0.000190852	7.965	0.000706071	-8.235	0.00059661	7.115	0.00115138
		-10.57	0.000187061	8.005	0.000691163	-8.26	0.000583645	7.16	0.00112896
		-10.595	0.000184635	8.045	0.000676355	-8.3	0.000570894	7.19	0.00110858
		-10.63	0.000181984	8.075	0.000662099	-8.34	0.000558794	7.225	0.00108784
		-10.68	0.000179129	8.11	0.000646908	-8.385	0.000547163	7.26	0.0010647
		-10.71	0.000176133	8.165	0.000634553	-8.41	0.000537943	7.305	0.00104348
		-10.74	0.000174245	8.195	0.000621206	-8.445	0.000528227	7.335	0.00102241
		-10.78	0.000171641	8.225	0.000606085	-8.485	0.00051834	7.38	0.00100174
		-10.815	0.00016873	8.265	0.000593277	-8.515	0.000507901	7.41	0.000981716
		-10.85	0.000166427	8.315	0.000579816	-8.555	0.000497163	7.45	0.000961589
		-10.885	0.000163596	8.35	0.000567149	-8.595	0.000486922	7.485	0.000942709
		-10.925	0.000161091	8.39	0.000554312	-8.64	0.000477943	7.52	0.000923617
		-10.96	0.000158888	8.41	0.000543021	-8.67	0.000468255	7.565	0.000904255
		-11.01	0.000156522	8.45	0.000532908	-8.705	0.00045834	7.585	0.000886723
		-11.035	0.00015458	8.49	0.000522922	-8.74	0.000449021	7.63	0.00086973
		-11.06	0.000152912	8.52	0.000511291	-8.785	0.000440284	7.665	0.000851475
		-11.105	0.000150533	8.555	0.000500369	-8.815	0.000430894	7.71	0.00083427
		-11.15	0.00014893	8.59	0.000490426	-8.855	0.000422823	7.74	0.000816227
		-11.19	0.000147231	8.64	0.000481121	-8.885	0.000414638	7.78	0.00079878
		-11.22	0.000145492	8.67	0.000471121	-8.915	0.000407404	7.81	0.000782184
		-11.25	0.00014398	8.7	0.00046234	-8.955	0.000399319	7.855	0.000766426
		-11.305	0.00014203	8.745	0.000452213	-8.995	0.000391206	7.885	0.000749291
		-11.335	0.000139745	8.79	0.000443333	-9.035	0.000383887	7.92	0.000733191
		-11.37	0.000138363	8.82	0.000433872	-9.07	0.000375234	7.955	0.000717461
		-11.405	0.000135692	8.855	0.000425475	-9.115	0.000367858	7.995	0.000702525
		-11.435	0.000134542	8.885	0.000417716	-9.14	0.000360355	8.04	0.000686511
		-11.435	0.000132289	8.94	0.000409787	-9.18	0.000354326	8.07	0.000672156
		-11.485	0.000131623	8.96	0.000401901	-9.215	0.000348	8.11	0.00066
		-11.485	0.000129479	8.99	0.00039495	-9.265	0.000341064	8.15	0.000647291
		-11.485	0.00012802	9.03	0.000387589	-9.285	0.000334496	8.185	0.000634652
		-11.485	0.000125957	9.07	0.000379418	-9.335	0.00032783	8.22	0.00062105
		-11.485	0.000125272	9.11	0.000371376	-9.365	0.000321007	8.265	0.000608
		-11.485	0.00012406	9.145	0.000364014	-9.405	0.000314695	8.295	0.000594979
		-11.485	0.000122543	9.175	0.000356057	-9.44	0.00030861	8.34	0.00058261
		-11.485	0.000121394	9.22	0.000349177	-9.48	0.000302809	8.375	0.000569518
				9.26	0.00034234	-9.515	0.000297106	8.41	0.000555943
				9.295	0.000336709	-9.55	0.00029166	8.45	0.000544369
				9.33	0.000330766	-9.595	0.000285844	8.475	0.000533007
				9.365	0.000324496	-9.625	0.00027623	8.51	0.00052173
				9.41	0.000318468	-9.695	0.000272123	8.55	0.000511035
				9.45	0.000313121	-9.75	0.000267689	8.59	0.00050017
				9.48	0.000307404	-9.78	0.000263346	8.625	0.000489376
				9.51	0.000301915	-9.815	0.000258834	8.66	0.00048095
				9.57	0.000295943	-9.85	0.000253414	8.7	0.000471106
				9.595	0.000289759	-9.895	0.000249299	8.735	0.000463092
				9.62	0.000285007	-9.925	0.000244976	8.77	0.000454681
				9.665	0.000273877	-9.965	0.000240339	8.805	0.000445887
				9.74	0.000270522	-9.995	0.000236489	8.835	0.000437674
				9.775	0.000264579	-10.025	0.000233067	8.875	0.000428454
				9.81	0.000260183	-10.065	0.000229424	8.915	0.000419589
				9.855	0.000256047	-10.095	0.000225386	8.955	0.000412184
				9.9	0.000252377	-10.135	0.00022195	8.985	0.000404525
				9.93	0.000247645	-10.165	0.000218506	9.025	0.000396355
				9.965	0.00024422	-10.21	0.000215166	9.06	0.000388709
				10	0.000240017	-10.245	0.000212648	9.1	0.000381447
				10.045	0.000235672	-10.29	0.000209689	9.135	0.000374199
				10.08	0.00023224	-10.32	0.000206095	9.17	0.000367021
				10.11	0.00022898	-10.355	0.000202356	9.205	0.000359504
				10.155	0.000226546	-10.39	0.000198966	9.235	0.000353801
				10.2	0.000222494	-10.435	0.000196082	9.285	0.000347858
				10.23	0.000218922	-10.47	0.000193235	9.315	0.000342028
				10.27	0.000215766	-10.5	0.000190722	9.36	0.000335319
				10.3	0.000211296	-10.545	0.000187896	9.39	0.000329688
				10.355	0.000208118	-10.57	0.000185332	9.425	0.000324028
				10.385	0.000205051	-10.61	0.000181862	9.46	0.000318738
				10.42	0.000200972	-10.645	0.00017919	9.5	0.000313901
				10.455	0.000198174	-10.69	0.000177713	9.535	0.000308482
				10.5	0.00019539	-10.72	0.000176116	9.57	0.000302142
				10.53	0.000192287	-10.76	0.00017344	9.61	0.000296638
				10.565	0.000189566	-10.8	0.000171264	9.645	0.000291801
				10.595	0.00018598	-10.83	0.000168946	9.685	0.00028661
				10.63	0.000183411	-10.86	0.000166336	9.715	0.000276478
				10.68	0.000180535	-10.9	0.000164085	9.8	0.00027137
				10.715	0.00017756	-10.93	0.000162299	9.845	0.000267606
				10.75	0.000174494	-10.97	0.00016047	9.87	0.000260878
				10.78	0.000172163	-11.01	0.00015805	9.915	0.000257037
				10.825	0.000169268	-11.04	0.000156394	9.945	0.000252589
				10.86	0.000167431	-11.08	0.000154295	9.99	0.000248404
				10.89	0.000165833	-11.11	0.000151487	10.015	0.00024379
				10.925	0.000163556	-11.15	0.000150213	10.055	0.000239479
				10.98	0.000160776	-11.185	0.000148308	10.09	0.000235654
				11.005	0.000158701	-11.23	0.000145858	10.125	0.000231774
				11.035	0.000156935	-11.255	0.000144426	10.17	0.000228478
				11.075	0.000154843	-11.295	0.000142762	10.21	0.000224745
				11.105	0.000153007	-11.34	0.000140438	10.245	0.000220774
				11.16	0.000151157	-11.37	0.000138626	10.28	0.000216749
				11.19	0.000148776	-11.415	0.000136478	10.315	0.000212827
				11.225	0.000146647	-11.44	0.000134074	10.355	0.000209852
				11.26	0.000144963	-11.485	0.000132633	10.395	0.000206766
				11.305	0.000143224	-11.515	0.000131573	10.425	0.000204071
				11.335	0.000141011	-11.56	0.000129515	10.465	0.000200672
				11.365	0.000139384	-11.59	0.000127936	10.5	0.000196745
				11.405	0.000137513	-11.625	0.00012635	10.545	0.000193465
				11.44	0.000135311	-11.665	0.000124048	10.58	0.000190308
				11.44	0.000133749	-11.715	0.000122828	10.615	0.00018746
				11.44	0.000132311	-11.745	0.000121521	10.645	0.000184543
				11.44	0.000130552	-11.775	0.000119499	10.695	0.000182441
				11.44	0.000128986	-11.805	0.000119525	10.73	0.000179142
				11.44	0.000127374	-11.835	0.000117034	10.77	0.000176647
				11.44	0.000127467	-11.875	0.000116116	10.8	0.000173925
				11.44	0.000126379	-11.905	0.000114357	10.84	0.00017226
						-11.96	0.000112789	10.88	0.000169708
						-11.99	0.000111987	10.91	0.000166779
						-12.025	0.000110684	10.94	0.000164904
						-12.05	0.00010918	10.98	0.000163084
						-12.09	0.000108001	11.01	0.000160755
						-12.125	0.000107336	11.05	0.000158548
						-12.16	0.000106478	11.09	0.000156026
						-12.2	0.000105984	11.12	0.000153801
						-12.2	0.000104447	11.165	0.000151593
						-12.25	0.000103047	11.195	0.000149665
						-12.25	0.000102136	11.24	0.000147877
						-12.25	0.000101275	11.275	0.000145609
						-12.25	0.000100641	11.31	0.000143899
						-12.25	9.9878e-05	11.34	0.000142204
						-12.25	9.84922e-05	11.375	0.000140313
						-12.25	9.83319e-05	11.405	0.000138725
								11.44	0.000137923
								11.475	0.000135882
								11.505	0.000133288
								11.55	0.000131523
								11.585	0.000130355
								11.62	0.000128823
								11.65	0.000127018
								11.69	0.000125599
								11.735	0.000124589
								11.77	0.000123387
								11.805	0.000122855
								11.84	0.000121484
								11.875	0.000120112
								11.915	0.000118993
								11.945	0.000117722
								11.985	0.000116465
								12.025	0.000115295
								12.055	0.000114478
								12.1	0.000113357
								12.125	0.000113047
								12.165	0.00011167
								12.2	0.000110504
								12.245	0.00010974
								12.28	0.00010862
								12.315	0.000107769
								12.355	0.000106312
								12.385	0.0001058
								12.425	0.000104791
								12.465	0.000103295
								12.51	0.000102362
								12.51	0.000101661
								12.545	0.000100228
								12.545	9.90213e-05
								12.545	9.87163e-05
								12.545	9.80624e-05
								12.545	9.73972e-05
								12.545	9.70567e-05
								12.545	9.62426e-05

## Sheet: Theoretical calculation
Theoretical calculation
Theta(arcsec.)	Refelctivity intensity(a.u)
-7.2	0.000730335
-7.02	0.000821804
-6.84	0.000928832
-6.66	0.00105896
-6.48	0.00121314
-6.3	0.00138806
-6.12	0.00160683
-5.94	0.00186945
-5.76	0.00219383
-5.58	0.00260403
-5.4	0.00311889
-5.22	0.00377992
-5.04	0.00464416
-4.86	0.00576771
-4.68	0.00731372
-4.5	0.00948021
-4.32	0.0125774
-4.14	0.0172541
-3.96	0.0248635
-3.78	0.0382155
-3.6	0.0650625
-3.42	0.103704
-3.24	0.144778
-3.06	0.187211
-2.88	0.230413
-2.7	0.27493
-2.52	0.318339
-2.34	0.362268
-2.16	0.407902
-1.98	0.452266
-1.8	0.499763
-1.62	0.547562
-1.44	0.591812
-1.26	0.635134
-1.08	0.678363
-0.9	0.72013
-0.72	0.761947
-0.54	0.799376
-0.36	0.834289
-0.18	0.867009
0	0.882913
0.18	0.863265
0.36	0.832999
0.54	0.794662
0.72	0.759371
0.9	0.713732
1.08	0.672239
1.26	0.630323
1.44	0.585055
1.62	0.542702
1.8	0.497145
1.98	0.447902
2.16	0.40049
2.34	0.356769
2.52	0.311
2.7	0.268694
2.88	0.224075
3.06	0.180353
3.24	0.143102
3.42	0.101716
3.6	0.0615259
3.78	0.0364272
3.96	0.0239973
4.14	0.0169137
4.32	0.0124129
4.5	0.00934112
4.68	0.00726328
4.86	0.00577573
5.04	0.00467103
5.22	0.00379595
5.4	0.00315237
5.58	0.00263892
5.76	0.00220656
5.94	0.00187652
6.12	0.00161155
6.3	0.00139089
6.48	0.00119758
6.66	0.00103775
6.84	0.000912801
7.02	0.000808131
7.2	0.000716662
